# Supplementary material for: Projected rapid response of stratospheric temperature to stringent climate mitigation
Source: Nat Commun. 2024 Aug 3;15:6590. doi: 10.1038/s41467-024-50648-8 (PMC11297936; doi:10.1038/s41467-024-50648-8)
Supplement: Supplementary file 3 — Source Data [file 41467_2024_50648_MOESM3_ESM.zip]

Archive with 6 entries (5 files):
- source_data_of_figures_Romanzini-Bezerra&Maycock2024/
- source_data_of_figures_Romanzini-Bezerra&Maycock2024/source_data_figS2-Dependence_TUS_on_temperatures_above_stratopause.txt
- source_data_of_figures_Romanzini-Bezerra&Maycock2024/source_data_fig1-timeseries_mean_temperature_anom_CanESM5.txt
- source_data_of_figures_Romanzini-Bezerra&Maycock2024/source_data_fig2-near-term_global_mean_temperature_trends.txt
- source_data_of_figures_Romanzini-Bezerra&Maycock2024/source_data_fig3-Overlap_global_annual_mean_temperature_trend_distributions.txt
- source_data_of_figures_Romanzini-Bezerra&Maycock2024/source_data_figS1-Satellite_weighting_functions.txt
