# Supplementary material for: Projected rapid response of stratospheric temperature to stringent climate mitigation
Source: Nat Commun. 2024 Aug 3;15:6590. doi: 10.1038/s41467-024-50648-8 (PMC11297936; doi:10.1038/s41467-024-50648-8)
Supplement: Supplementary file 3 — Source Data [file 41467_2024_50648_MOESM3_ESM.zip › source_data_of_figures_Romanzini-Bezerra&Maycock2024/source_data_figS2-Dependence_TUS_on_temperatures_above_stratopause.txt]

plevs	Model	Scenarios	Ensemble	Time Span	slope
plev29	CanESM5	SSP3-7.0	r11i1p1f1	5 years	-0.09347902802270198
plev29	CanESM5	SSP3-7.0	r11i1p1f1	10 years	-0.11288488571514729
plev29	CanESM5	SSP3-7.0	r11i1p1f1	15 years	-0.08811525901871227
plev29	CanESM5	SSP3-7.0	r11i1p1f1	20 years	-0.09489322125653286
plev29	CanESM5	SSP3-7.0	r12i1p1f1	5 years	-0.3238323120801397
plev29	CanESM5	SSP3-7.0	r12i1p1f1	10 years	-0.14431085038858826
plev29	CanESM5	SSP3-7.0	r12i1p1f1	15 years	-0.1128691560601118
plev29	CanESM5	SSP3-7.0	r12i1p1f1	20 years	-0.10316751331908719
plev29	CanESM5	SSP3-7.0	r12i1p2f1	5 years	-0.08447919583023805
plev29	CanESM5	SSP3-7.0	r12i1p2f1	10 years	-0.13590900605686262
plev29	CanESM5	SSP3-7.0	r12i1p2f1	15 years	-0.08429649093749397
plev29	CanESM5	SSP3-7.0	r12i1p2f1	20 years	-0.08108166149148192
plev29	CanESM5	SSP3-7.0	r13i1p1f1	5 years	-0.2020026214975218
plev29	CanESM5	SSP3-7.0	r13i1p1f1	10 years	-0.09343211050937159
plev29	CanESM5	SSP3-7.0	r13i1p1f1	15 years	-0.06886122141810398
plev29	CanESM5	SSP3-7.0	r13i1p1f1	20 years	-0.08669988120031424
plev29	CanESM5	SSP3-7.0	r13i1p2f1	5 years	-0.14416181187523877
plev29	CanESM5	SSP3-7.0	r13i1p2f1	10 years	-0.1334288900531712
plev29	CanESM5	SSP3-7.0	r13i1p2f1	15 years	-0.08878953773590549
plev29	CanESM5	SSP3-7.0	r13i1p2f1	20 years	-0.09957745155528487
plev29	CanESM5	SSP3-7.0	r14i1p1f1	5 years	-0.20069613653388388
plev29	CanESM5	SSP3-7.0	r14i1p1f1	10 years	-0.17371304591575185
plev29	CanESM5	SSP3-7.0	r14i1p1f1	15 years	-0.10260982499423028
plev29	CanESM5	SSP3-7.0	r14i1p1f1	20 years	-0.09422618130182359
plev29	CanESM5	SSP3-7.0	r14i1p2f1	5 years	-0.18153066303060827
plev29	CanESM5	SSP3-7.0	r14i1p2f1	10 years	-0.126648096216171
plev29	CanESM5	SSP3-7.0	r14i1p2f1	15 years	-0.09499800329738609
plev29	CanESM5	SSP3-7.0	r14i1p2f1	20 years	-0.10257430086143446
plev29	CanESM5	SSP3-7.0	r15i1p1f1	5 years	-0.17838561986410184
plev29	CanESM5	SSP3-7.0	r15i1p1f1	10 years	-0.12343722215290358
plev29	CanESM5	SSP3-7.0	r15i1p1f1	15 years	-0.09792861974323433
plev29	CanESM5	SSP3-7.0	r15i1p1f1	20 years	-0.0905305428715275
plev29	CanESM5	SSP3-7.0	r15i1p2f1	5 years	-0.16860030657700806
plev29	CanESM5	SSP3-7.0	r15i1p2f1	10 years	-0.12334680929909869
plev29	CanESM5	SSP3-7.0	r15i1p2f1	15 years	-0.1012071694497163
plev29	CanESM5	SSP3-7.0	r15i1p2f1	20 years	-0.09086809636071687
plev29	CanESM5	SSP3-7.0	r16i1p1f1	5 years	-0.13691071941243252
plev29	CanESM5	SSP3-7.0	r16i1p1f1	10 years	-0.11743853178281394
plev29	CanESM5	SSP3-7.0	r16i1p1f1	15 years	-0.09582564710295235
plev29	CanESM5	SSP3-7.0	r16i1p1f1	20 years	-0.09333982148056517
plev29	CanESM5	SSP3-7.0	r16i1p2f1	5 years	-0.13715312116109146
plev29	CanESM5	SSP3-7.0	r16i1p2f1	10 years	-0.1394784027359661
plev29	CanESM5	SSP3-7.0	r16i1p2f1	15 years	-0.09082522872767262
plev29	CanESM5	SSP3-7.0	r16i1p2f1	20 years	-0.08962777594811856
plev29	CanESM5	SSP3-7.0	r17i1p1f1	5 years	-0.15347657517500013
plev29	CanESM5	SSP3-7.0	r17i1p1f1	10 years	-0.1473955093847139
plev29	CanESM5	SSP3-7.0	r17i1p1f1	15 years	-0.10196965936071578
plev29	CanESM5	SSP3-7.0	r17i1p1f1	20 years	-0.10146460489758638
plev29	CanESM5	SSP3-7.0	r18i1p1f1	5 years	-0.16901540066695875
plev29	CanESM5	SSP3-7.0	r18i1p1f1	10 years	-0.11436111522934364
plev29	CanESM5	SSP3-7.0	r18i1p1f1	15 years	-0.06737247159562897
plev29	CanESM5	SSP3-7.0	r18i1p1f1	20 years	-0.08499885537411501
plev29	CanESM5	SSP3-7.0	r18i1p2f1	5 years	-0.0748646666207236
plev29	CanESM5	SSP3-7.0	r18i1p2f1	10 years	-0.10663073981857082
plev29	CanESM5	SSP3-7.0	r18i1p2f1	15 years	-0.08827614960037562
plev29	CanESM5	SSP3-7.0	r18i1p2f1	20 years	-0.0928210785309085
plev29	CanESM5	SSP3-7.0	r19i1p2f1	5 years	-0.13925530774413347
plev29	CanESM5	SSP3-7.0	r19i1p2f1	10 years	-0.12820216813306687
plev29	CanESM5	SSP3-7.0	r19i1p2f1	15 years	-0.09963333516300057
plev29	CanESM5	SSP3-7.0	r19i1p2f1	20 years	-0.0919035545613854
plev29	CanESM5	SSP3-7.0	r21i1p1f1	5 years	-0.1844337826178901
plev29	CanESM5	SSP3-7.0	r21i1p1f1	10 years	-0.1498317079465184
plev29	CanESM5	SSP3-7.0	r21i1p1f1	15 years	-0.09444933757568795
plev29	CanESM5	SSP3-7.0	r21i1p1f1	20 years	-0.09479798484585927
plev29	CanESM5	SSP3-7.0	r21i1p2f1	5 years	-0.1403891731187855
plev29	CanESM5	SSP3-7.0	r21i1p2f1	10 years	-0.11042716411171676
plev29	CanESM5	SSP3-7.0	r21i1p2f1	15 years	-0.08083514005839285
plev29	CanESM5	SSP3-7.0	r21i1p2f1	20 years	-0.09204336606944187
plev29	CanESM5	SSP3-7.0	r22i1p1f1	5 years	-0.16817721320875878
plev29	CanESM5	SSP3-7.0	r22i1p1f1	10 years	-0.13735193947054336
plev29	CanESM5	SSP3-7.0	r22i1p1f1	15 years	-0.09161382982642842
plev29	CanESM5	SSP3-7.0	r22i1p1f1	20 years	-0.09040632393427392
plev29	CanESM5	SSP3-7.0	r22i1p2f1	5 years	-0.2034473734283722
plev29	CanESM5	SSP3-7.0	r22i1p2f1	10 years	-0.14390438587416976
plev29	CanESM5	SSP3-7.0	r22i1p2f1	15 years	-0.1055449847456042
plev29	CanESM5	SSP3-7.0	r22i1p2f1	20 years	-0.1004089662833605
plev29	CanESM5	SSP3-7.0	r24i1p1f1	5 years	-0.1563013581412804
plev29	CanESM5	SSP3-7.0	r24i1p1f1	10 years	-0.12036168110204433
plev29	CanESM5	SSP3-7.0	r24i1p1f1	15 years	-0.10442097588040997
plev29	CanESM5	SSP3-7.0	r24i1p1f1	20 years	-0.09154951420236708
plev29	CanESM5	SSP3-7.0	r24i1p2f1	5 years	-0.1520609737722879
plev29	CanESM5	SSP3-7.0	r24i1p2f1	10 years	-0.14098557358244562
plev29	CanESM5	SSP3-7.0	r24i1p2f1	15 years	-0.09729486847229367
plev29	CanESM5	SSP3-7.0	r24i1p2f1	20 years	-0.09133197182409761
plev29	CanESM5	SSP3-7.0	r25i1p2f1	5 years	-0.16577610941312743
plev29	CanESM5	SSP3-7.0	r25i1p2f1	10 years	-0.15344419670302856
plev29	CanESM5	SSP3-7.0	r25i1p2f1	15 years	-0.10756893324938302
plev29	CanESM5	SSP3-7.0	r25i1p2f1	20 years	-0.09802143338572815
plev19	CanESM5	SSP3-7.0	r11i1p1f1	5 years	-0.09347902802270198
plev19	CanESM5	SSP3-7.0	r11i1p1f1	10 years	-0.11288488571514729
plev19	CanESM5	SSP3-7.0	r11i1p1f1	15 years	-0.08811525901871227
plev19	CanESM5	SSP3-7.0	r11i1p1f1	20 years	-0.09489322125653286
plev19	CanESM5	SSP3-7.0	r12i1p1f1	5 years	-0.3238323120801397
plev19	CanESM5	SSP3-7.0	r12i1p1f1	10 years	-0.14431085038858826
plev19	CanESM5	SSP3-7.0	r12i1p1f1	15 years	-0.1128691560601118
plev19	CanESM5	SSP3-7.0	r12i1p1f1	20 years	-0.10316751331908719
plev19	CanESM5	SSP3-7.0	r12i1p2f1	5 years	-0.08447919583023805
plev19	CanESM5	SSP3-7.0	r12i1p2f1	10 years	-0.13590900605686262
plev19	CanESM5	SSP3-7.0	r12i1p2f1	15 years	-0.08429649093749397
plev19	CanESM5	SSP3-7.0	r12i1p2f1	20 years	-0.08108166149148192
plev19	CanESM5	SSP3-7.0	r13i1p1f1	5 years	-0.2020026214975218
plev19	CanESM5	SSP3-7.0	r13i1p1f1	10 years	-0.09343211050937159
plev19	CanESM5	SSP3-7.0	r13i1p1f1	15 years	-0.06886122141810398
plev19	CanESM5	SSP3-7.0	r13i1p1f1	20 years	-0.08669988120031424
plev19	CanESM5	SSP3-7.0	r13i1p2f1	5 years	-0.14416181187523877
plev19	CanESM5	SSP3-7.0	r13i1p2f1	10 years	-0.1334288900531712
plev19	CanESM5	SSP3-7.0	r13i1p2f1	15 years	-0.08878953773590549
plev19	CanESM5	SSP3-7.0	r13i1p2f1	20 years	-0.09957745155528487
plev19	CanESM5	SSP3-7.0	r14i1p1f1	5 years	-0.20069613653388388
plev19	CanESM5	SSP3-7.0	r14i1p1f1	10 years	-0.17371304591575185
plev19	CanESM5	SSP3-7.0	r14i1p1f1	15 years	-0.10260982499423028
plev19	CanESM5	SSP3-7.0	r14i1p1f1	20 years	-0.09422618130182359
plev19	CanESM5	SSP3-7.0	r14i1p2f1	5 years	-0.18153066303060827
plev19	CanESM5	SSP3-7.0	r14i1p2f1	10 years	-0.126648096216171
plev19	CanESM5	SSP3-7.0	r14i1p2f1	15 years	-0.09499800329738609
plev19	CanESM5	SSP3-7.0	r14i1p2f1	20 years	-0.10257430086143446
plev19	CanESM5	SSP3-7.0	r15i1p1f1	5 years	-0.17838561986410184
plev19	CanESM5	SSP3-7.0	r15i1p1f1	10 years	-0.12343722215290358
plev19	CanESM5	SSP3-7.0	r15i1p1f1	15 years	-0.09792861974323433
plev19	CanESM5	SSP3-7.0	r15i1p1f1	20 years	-0.0905305428715275
plev19	CanESM5	SSP3-7.0	r15i1p2f1	5 years	-0.16860030657700806
plev19	CanESM5	SSP3-7.0	r15i1p2f1	10 years	-0.12334680929909869
plev19	CanESM5	SSP3-7.0	r15i1p2f1	15 years	-0.1012071694497163
plev19	CanESM5	SSP3-7.0	r15i1p2f1	20 years	-0.09086809636071687
plev19	CanESM5	SSP3-7.0	r16i1p1f1	5 years	-0.13691071941243252
plev19	CanESM5	SSP3-7.0	r16i1p1f1	10 years	-0.11743853178281394
plev19	CanESM5	SSP3-7.0	r16i1p1f1	15 years	-0.09582564710295235
plev19	CanESM5	SSP3-7.0	r16i1p1f1	20 years	-0.09333982148056517
plev19	CanESM5	SSP3-7.0	r16i1p2f1	5 years	-0.13715312116109146
plev19	CanESM5	SSP3-7.0	r16i1p2f1	10 years	-0.1394784027359661
plev19	CanESM5	SSP3-7.0	r16i1p2f1	15 years	-0.09082522872767262
plev19	CanESM5	SSP3-7.0	r16i1p2f1	20 years	-0.08962777594811856
plev19	CanESM5	SSP3-7.0	r17i1p1f1	5 years	-0.15347657517500013
plev19	CanESM5	SSP3-7.0	r17i1p1f1	10 years	-0.1473955093847139
plev19	CanESM5	SSP3-7.0	r17i1p1f1	15 years	-0.10196965936071578
plev19	CanESM5	SSP3-7.0	r17i1p1f1	20 years	-0.10146460489758638
plev19	CanESM5	SSP3-7.0	r18i1p1f1	5 years	-0.16901540066695875
plev19	CanESM5	SSP3-7.0	r18i1p1f1	10 years	-0.11436111522934364
plev19	CanESM5	SSP3-7.0	r18i1p1f1	15 years	-0.06737247159562897
plev19	CanESM5	SSP3-7.0	r18i1p1f1	20 years	-0.08499885537411501
plev19	CanESM5	SSP3-7.0	r18i1p2f1	5 years	-0.0748646666207236
plev19	CanESM5	SSP3-7.0	r18i1p2f1	10 years	-0.10663073981857082
plev19	CanESM5	SSP3-7.0	r18i1p2f1	15 years	-0.08827614960037562
plev19	CanESM5	SSP3-7.0	r18i1p2f1	20 years	-0.0928210785309085
plev19	CanESM5	SSP3-7.0	r19i1p2f1	5 years	-0.13925530774413347
plev19	CanESM5	SSP3-7.0	r19i1p2f1	10 years	-0.12820216813306687
plev19	CanESM5	SSP3-7.0	r19i1p2f1	15 years	-0.09963333516300057
plev19	CanESM5	SSP3-7.0	r19i1p2f1	20 years	-0.0919035545613854
plev19	CanESM5	SSP3-7.0	r21i1p1f1	5 years	-0.1844337826178901
plev19	CanESM5	SSP3-7.0	r21i1p1f1	10 years	-0.1498317079465184
plev19	CanESM5	SSP3-7.0	r21i1p1f1	15 years	-0.09444933757568795
plev19	CanESM5	SSP3-7.0	r21i1p1f1	20 years	-0.09479798484585927
plev19	CanESM5	SSP3-7.0	r21i1p2f1	5 years	-0.1403891731187855
plev19	CanESM5	SSP3-7.0	r21i1p2f1	10 years	-0.11042716411171676
plev19	CanESM5	SSP3-7.0	r21i1p2f1	15 years	-0.08083514005839285
plev19	CanESM5	SSP3-7.0	r21i1p2f1	20 years	-0.09204336606944187
plev19	CanESM5	SSP3-7.0	r22i1p1f1	5 years	-0.16817721320875878
plev19	CanESM5	SSP3-7.0	r22i1p1f1	10 years	-0.13735193947054336
plev19	CanESM5	SSP3-7.0	r22i1p1f1	15 years	-0.09161382982642842
plev19	CanESM5	SSP3-7.0	r22i1p1f1	20 years	-0.09040632393427392
plev19	CanESM5	SSP3-7.0	r22i1p2f1	5 years	-0.2034473734283722
plev19	CanESM5	SSP3-7.0	r22i1p2f1	10 years	-0.14390438587416976
plev19	CanESM5	SSP3-7.0	r22i1p2f1	15 years	-0.1055449847456042
plev19	CanESM5	SSP3-7.0	r22i1p2f1	20 years	-0.1004089662833605
plev19	CanESM5	SSP3-7.0	r24i1p1f1	5 years	-0.1563013581412804
plev19	CanESM5	SSP3-7.0	r24i1p1f1	10 years	-0.12036168110204433
plev19	CanESM5	SSP3-7.0	r24i1p1f1	15 years	-0.10442097588040997
plev19	CanESM5	SSP3-7.0	r24i1p1f1	20 years	-0.09154951420236708
plev19	CanESM5	SSP3-7.0	r24i1p2f1	5 years	-0.1520609737722879
plev19	CanESM5	SSP3-7.0	r24i1p2f1	10 years	-0.14098557358244562
plev19	CanESM5	SSP3-7.0	r24i1p2f1	15 years	-0.09729486847229367
plev19	CanESM5	SSP3-7.0	r24i1p2f1	20 years	-0.09133197182409761
plev19	CanESM5	SSP3-7.0	r25i1p2f1	5 years	-0.16577610941312743
plev19	CanESM5	SSP3-7.0	r25i1p2f1	10 years	-0.15344419670302856
plev19	CanESM5	SSP3-7.0	r25i1p2f1	15 years	-0.10756893324938302
plev19	CanESM5	SSP3-7.0	r25i1p2f1	20 years	-0.09802143338572815
