# Supplementary material for: Projected rapid response of stratospheric temperature to stringent climate mitigation
Source: Nat Commun. 2024 Aug 3;15:6590. doi: 10.1038/s41467-024-50648-8 (PMC11297936; doi:10.1038/s41467-024-50648-8)
Supplement: Supplementary file 3 — Source Data [file 41467_2024_50648_MOESM3_ESM.zip › source_data_of_figures_Romanzini-Bezerra&Maycock2024/source_data_fig1-timeseries_mean_temperature_anom_CanESM5.txt]

height	Model	Scenarios	Ensemble	year	Anomaly (K)
TLS	CanESM5	SSP1-1.9	r10i1p1f1	2023	-0.01325242463249765
TLS	CanESM5	SSP1-1.9	r10i1p1f1	2024	-0.04458935271625819
TLS	CanESM5	SSP1-1.9	r10i1p1f1	2025	0.04460144513583941
TLS	CanESM5	SSP1-1.9	r10i1p1f1	2026	0.001856230086616506
TLS	CanESM5	SSP1-1.9	r10i1p1f1	2027	-0.10407537697548719
TLS	CanESM5	SSP1-1.9	r10i1p1f1	2028	0.08659577585424927
TLS	CanESM5	SSP1-1.9	r10i1p1f1	2029	-0.04471059558221668
TLS	CanESM5	SSP1-1.9	r10i1p1f1	2030	-0.16945748500631908
TLS	CanESM5	SSP1-1.9	r10i1p1f1	2031	-0.2776745409368857
TLS	CanESM5	SSP1-1.9	r10i1p1f1	2032	-0.11196047132119702
TLS	CanESM5	SSP1-1.9	r10i1p1f1	2033	-0.14417617193510068
TLS	CanESM5	SSP1-1.9	r10i1p1f1	2034	-0.0050275924196796495
TLS	CanESM5	SSP1-1.9	r10i1p1f1	2035	-0.019639027363894
TLS	CanESM5	SSP1-1.9	r10i1p1f1	2036	0.08486466753831223
TLS	CanESM5	SSP1-1.9	r10i1p1f1	2037	0.18003742352260588
TLS	CanESM5	SSP1-1.9	r10i1p1f1	2038	0.029919940661841338
TLS	CanESM5	SSP1-1.9	r10i1p1f1	2039	-0.022353697473022294
TLS	CanESM5	SSP1-1.9	r10i1p1f1	2040	0.11099924194664368
TLS	CanESM5	SSP1-1.9	r10i1p1f1	2041	0.024760975550663034
TLS	CanESM5	SSP1-1.9	r10i1p1f1	2042	0.11237514458605347
TLS	CanESM5	SSP1-1.9	r10i1p1f1	2043	-0.1724861282803829
TLS	CanESM5	SSP1-1.9	r10i1p1f1	2044	0.08053375228089976
TLS	CanESM5	SSP1-1.9	r10i1p1f1	2045	-0.008876399906995402
TLS	CanESM5	SSP1-1.9	r10i1p2f1	2023	0.17887646701740323
TLS	CanESM5	SSP1-1.9	r10i1p2f1	2024	-0.08009041912356452
TLS	CanESM5	SSP1-1.9	r10i1p2f1	2025	0.0933804138757921
TLS	CanESM5	SSP1-1.9	r10i1p2f1	2026	-0.02786403467084142
TLS	CanESM5	SSP1-1.9	r10i1p2f1	2027	-0.08570165646031569
TLS	CanESM5	SSP1-1.9	r10i1p2f1	2028	0.03547665768371644
TLS	CanESM5	SSP1-1.9	r10i1p2f1	2029	-0.10591243363933245
TLS	CanESM5	SSP1-1.9	r10i1p2f1	2030	-0.13084853099297789
TLS	CanESM5	SSP1-1.9	r10i1p2f1	2031	-0.26906880055625493
TLS	CanESM5	SSP1-1.9	r10i1p2f1	2032	-0.16003277695980955
TLS	CanESM5	SSP1-1.9	r10i1p2f1	2033	-0.07939116098808086
TLS	CanESM5	SSP1-1.9	r10i1p2f1	2034	0.03340057989498746
TLS	CanESM5	SSP1-1.9	r10i1p2f1	2035	0.0640277894089536
TLS	CanESM5	SSP1-1.9	r10i1p2f1	2036	-0.049691505117692714
TLS	CanESM5	SSP1-1.9	r10i1p2f1	2037	0.06553308301806737
TLS	CanESM5	SSP1-1.9	r10i1p2f1	2038	-0.004317813780659208
TLS	CanESM5	SSP1-1.9	r10i1p2f1	2039	-0.06844202290335488
TLS	CanESM5	SSP1-1.9	r10i1p2f1	2040	-0.046252307238404455
TLS	CanESM5	SSP1-1.9	r10i1p2f1	2041	-0.094193374964334
TLS	CanESM5	SSP1-1.9	r10i1p2f1	2042	-0.05159047013671625
TLS	CanESM5	SSP1-1.9	r10i1p2f1	2043	-0.15050204449067905
TLS	CanESM5	SSP1-1.9	r10i1p2f1	2044	-0.014949495558170156
TLS	CanESM5	SSP1-1.9	r10i1p2f1	2045	0.06833194563344591
TLS	CanESM5	SSP1-1.9	r11i1p1f1	2023	0.07171888314670127
TLS	CanESM5	SSP1-1.9	r11i1p1f1	2024	-0.04096908187213444
TLS	CanESM5	SSP1-1.9	r11i1p1f1	2025	0.027188306731630973
TLS	CanESM5	SSP1-1.9	r11i1p1f1	2026	-0.05424437287757655
TLS	CanESM5	SSP1-1.9	r11i1p1f1	2027	-0.07779538920956952
TLS	CanESM5	SSP1-1.9	r11i1p1f1	2028	0.1654492281837463
TLS	CanESM5	SSP1-1.9	r11i1p1f1	2029	0.07344684789538292
TLS	CanESM5	SSP1-1.9	r11i1p1f1	2030	-0.16150527681105586
TLS	CanESM5	SSP1-1.9	r11i1p1f1	2031	-0.22543291608067761
TLS	CanESM5	SSP1-1.9	r11i1p1f1	2032	-0.04321890300528253
TLS	CanESM5	SSP1-1.9	r11i1p1f1	2033	-0.038302120478078905
TLS	CanESM5	SSP1-1.9	r11i1p1f1	2034	0.07884240872644455
TLS	CanESM5	SSP1-1.9	r11i1p1f1	2035	0.020748689278832444
TLS	CanESM5	SSP1-1.9	r11i1p1f1	2036	0.10222369082035243
TLS	CanESM5	SSP1-1.9	r11i1p1f1	2037	0.1819917897693415
TLS	CanESM5	SSP1-1.9	r11i1p1f1	2038	-0.03373176364348751
TLS	CanESM5	SSP1-1.9	r11i1p1f1	2039	-0.018556198860039785
TLS	CanESM5	SSP1-1.9	r11i1p1f1	2040	-0.0020410703312734313
TLS	CanESM5	SSP1-1.9	r11i1p1f1	2041	0.01185300257324684
TLS	CanESM5	SSP1-1.9	r11i1p1f1	2042	0.07375524110327092
TLS	CanESM5	SSP1-1.9	r11i1p1f1	2043	-0.13975300487877007
TLS	CanESM5	SSP1-1.9	r11i1p1f1	2044	0.12656202130773408
TLS	CanESM5	SSP1-1.9	r11i1p1f1	2045	0.0853074789355901
TLS	CanESM5	SSP1-1.9	r11i1p2f1	2023	0.06056156993210493
TLS	CanESM5	SSP1-1.9	r11i1p2f1	2024	0.0157650287365243
TLS	CanESM5	SSP1-1.9	r11i1p2f1	2025	0.13192370569947798
TLS	CanESM5	SSP1-1.9	r11i1p2f1	2026	-0.061835939774567805
TLS	CanESM5	SSP1-1.9	r11i1p2f1	2027	-0.04889070580119892
TLS	CanESM5	SSP1-1.9	r11i1p2f1	2028	0.019865749797958188
TLS	CanESM5	SSP1-1.9	r11i1p2f1	2029	-0.002971265045744076
TLS	CanESM5	SSP1-1.9	r11i1p2f1	2030	-0.02978042052490082
TLS	CanESM5	SSP1-1.9	r11i1p2f1	2031	-0.19006600713748867
TLS	CanESM5	SSP1-1.9	r11i1p2f1	2032	0.0040564057227641115
TLS	CanESM5	SSP1-1.9	r11i1p2f1	2033	-0.013342565518797755
TLS	CanESM5	SSP1-1.9	r11i1p2f1	2034	0.04088275152355436
TLS	CanESM5	SSP1-1.9	r11i1p2f1	2035	-0.0364877878575669
TLS	CanESM5	SSP1-1.9	r11i1p2f1	2036	0.0760537563674859
TLS	CanESM5	SSP1-1.9	r11i1p2f1	2037	0.18426978858104803
TLS	CanESM5	SSP1-1.9	r11i1p2f1	2038	0.006956872212640519
TLS	CanESM5	SSP1-1.9	r11i1p2f1	2039	-0.026689100561725354
TLS	CanESM5	SSP1-1.9	r11i1p2f1	2040	0.018140027938017056
TLS	CanESM5	SSP1-1.9	r11i1p2f1	2041	-0.04153186172442247
TLS	CanESM5	SSP1-1.9	r11i1p2f1	2042	0.14216364707985463
TLS	CanESM5	SSP1-1.9	r11i1p2f1	2043	-0.21724340386654717
TLS	CanESM5	SSP1-1.9	r11i1p2f1	2044	0.06730241890929278
TLS	CanESM5	SSP1-1.9	r11i1p2f1	2045	-0.02864584514199464
TLS	CanESM5	SSP1-1.9	r12i1p1f1	2023	-0.03986390283816377
TLS	CanESM5	SSP1-1.9	r12i1p1f1	2024	-0.09819125546698615
TLS	CanESM5	SSP1-1.9	r12i1p1f1	2025	0.043142150240555566
TLS	CanESM5	SSP1-1.9	r12i1p1f1	2026	0.11665781886048876
TLS	CanESM5	SSP1-1.9	r12i1p1f1	2027	0.04258499024535922
TLS	CanESM5	SSP1-1.9	r12i1p1f1	2028	0.011308450718217955
TLS	CanESM5	SSP1-1.9	r12i1p1f1	2029	-0.03557883041776222
TLS	CanESM5	SSP1-1.9	r12i1p1f1	2030	-0.13400080784248303
TLS	CanESM5	SSP1-1.9	r12i1p1f1	2031	-0.11846391808140311
TLS	CanESM5	SSP1-1.9	r12i1p1f1	2032	0.08153438565349802
TLS	CanESM5	SSP1-1.9	r12i1p1f1	2033	-0.1496619741880636
TLS	CanESM5	SSP1-1.9	r12i1p1f1	2034	0.07681937863904409
TLS	CanESM5	SSP1-1.9	r12i1p1f1	2035	0.008868482777927511
TLS	CanESM5	SSP1-1.9	r12i1p1f1	2036	-0.03988993091911652
TLS	CanESM5	SSP1-1.9	r12i1p1f1	2037	0.248498427861648
TLS	CanESM5	SSP1-1.9	r12i1p1f1	2038	-0.019925136235400487
TLS	CanESM5	SSP1-1.9	r12i1p1f1	2039	-0.011647870927646409
TLS	CanESM5	SSP1-1.9	r12i1p1f1	2040	-0.021857534459343242
TLS	CanESM5	SSP1-1.9	r12i1p1f1	2041	-0.05452891915035707
TLS	CanESM5	SSP1-1.9	r12i1p1f1	2042	0.17745848343491843
TLS	CanESM5	SSP1-1.9	r12i1p1f1	2043	-0.13796971109960054
TLS	CanESM5	SSP1-1.9	r12i1p1f1	2044	0.07827689213399935
TLS	CanESM5	SSP1-1.9	r12i1p1f1	2045	0.07621020691121316
TLS	CanESM5	SSP1-1.9	r12i1p2f1	2023	0.07519994234769456
TLS	CanESM5	SSP1-1.9	r12i1p2f1	2024	-0.023345976560818826
TLS	CanESM5	SSP1-1.9	r12i1p2f1	2025	-0.026157655477874187
TLS	CanESM5	SSP1-1.9	r12i1p2f1	2026	-0.05736931634078246
TLS	CanESM5	SSP1-1.9	r12i1p2f1	2027	0.007976175427813814
TLS	CanESM5	SSP1-1.9	r12i1p2f1	2028	-0.08760763497130597
TLS	CanESM5	SSP1-1.9	r12i1p2f1	2029	-0.1138649504747491
TLS	CanESM5	SSP1-1.9	r12i1p2f1	2030	-0.06816775960425048
TLS	CanESM5	SSP1-1.9	r12i1p2f1	2031	-0.23421440111187053
TLS	CanESM5	SSP1-1.9	r12i1p2f1	2032	-0.1606779786641539
TLS	CanESM5	SSP1-1.9	r12i1p2f1	2033	-0.27142907305494646
TLS	CanESM5	SSP1-1.9	r12i1p2f1	2034	0.07714893478694762
TLS	CanESM5	SSP1-1.9	r12i1p2f1	2035	0.06532645728597686
TLS	CanESM5	SSP1-1.9	r12i1p2f1	2036	0.015486974551322419
TLS	CanESM5	SSP1-1.9	r12i1p2f1	2037	0.19868987301657626
TLS	CanESM5	SSP1-1.9	r12i1p2f1	2038	-0.0359277674506302
TLS	CanESM5	SSP1-1.9	r12i1p2f1	2039	-0.004447711622873385
TLS	CanESM5	SSP1-1.9	r12i1p2f1	2040	0.0705782078618995
TLS	CanESM5	SSP1-1.9	r12i1p2f1	2041	-0.05460703200756711
TLS	CanESM5	SSP1-1.9	r12i1p2f1	2042	0.0618952655258056
TLS	CanESM5	SSP1-1.9	r12i1p2f1	2043	-0.033602062897386986
TLS	CanESM5	SSP1-1.9	r12i1p2f1	2044	0.12683444051054948
TLS	CanESM5	SSP1-1.9	r12i1p2f1	2045	0.07220327630912493
TLS	CanESM5	SSP1-1.9	r13i1p2f1	2023	0.20572507441883658
TLS	CanESM5	SSP1-1.9	r13i1p2f1	2024	-0.11000637434071336
TLS	CanESM5	SSP1-1.9	r13i1p2f1	2025	0.027550207474234867
TLS	CanESM5	SSP1-1.9	r13i1p2f1	2026	0.12546773566739944
TLS	CanESM5	SSP1-1.9	r13i1p2f1	2027	-0.029452711844356827
TLS	CanESM5	SSP1-1.9	r13i1p2f1	2028	0.153147120604757
TLS	CanESM5	SSP1-1.9	r13i1p2f1	2029	0.10830116310876292
TLS	CanESM5	SSP1-1.9	r13i1p2f1	2030	-0.036653100504537406
TLS	CanESM5	SSP1-1.9	r13i1p2f1	2031	-0.1734288447824781
TLS	CanESM5	SSP1-1.9	r13i1p2f1	2032	-0.05734220873213758
TLS	CanESM5	SSP1-1.9	r13i1p2f1	2033	-0.05155238218571867
TLS	CanESM5	SSP1-1.9	r13i1p2f1	2034	0.11017472705984233
TLS	CanESM5	SSP1-1.9	r13i1p2f1	2035	0.04082314589948055
TLS	CanESM5	SSP1-1.9	r13i1p2f1	2036	0.016724489624294847
TLS	CanESM5	SSP1-1.9	r13i1p2f1	2037	0.11023950266292104
TLS	CanESM5	SSP1-1.9	r13i1p2f1	2038	0.08316538961133801
TLS	CanESM5	SSP1-1.9	r13i1p2f1	2039	0.08099580946108631
TLS	CanESM5	SSP1-1.9	r13i1p2f1	2040	0.05089322671048535
TLS	CanESM5	SSP1-1.9	r13i1p2f1	2041	-0.032543617252400736
TLS	CanESM5	SSP1-1.9	r13i1p2f1	2042	0.16353672577983502
TLS	CanESM5	SSP1-1.9	r13i1p2f1	2043	-0.1159136587294256
TLS	CanESM5	SSP1-1.9	r13i1p2f1	2044	0.0266173222090913
TLS	CanESM5	SSP1-1.9	r13i1p2f1	2045	0.08960891893821099
TLS	CanESM5	SSP1-1.9	r14i1p1f1	2023	0.05880064408614771
TLS	CanESM5	SSP1-1.9	r14i1p1f1	2024	-0.022478696575660706
TLS	CanESM5	SSP1-1.9	r14i1p1f1	2025	0.010290340069531112
TLS	CanESM5	SSP1-1.9	r14i1p1f1	2026	0.014624276309149309
TLS	CanESM5	SSP1-1.9	r14i1p1f1	2027	-0.056797734638905695
TLS	CanESM5	SSP1-1.9	r14i1p1f1	2028	0.16942005783064928
TLS	CanESM5	SSP1-1.9	r14i1p1f1	2029	-0.19102040494161088
TLS	CanESM5	SSP1-1.9	r14i1p1f1	2030	-0.1911587405484454
TLS	CanESM5	SSP1-1.9	r14i1p1f1	2031	-0.1616466555231284
TLS	CanESM5	SSP1-1.9	r14i1p1f1	2032	-0.12646519463018535
TLS	CanESM5	SSP1-1.9	r14i1p1f1	2033	-0.06226682676560813
TLS	CanESM5	SSP1-1.9	r14i1p1f1	2034	0.15787856419913737
TLS	CanESM5	SSP1-1.9	r14i1p1f1	2035	0.0596061661420606
TLS	CanESM5	SSP1-1.9	r14i1p1f1	2036	-0.03328533414583035
TLS	CanESM5	SSP1-1.9	r14i1p1f1	2037	0.08587428618267268
TLS	CanESM5	SSP1-1.9	r14i1p1f1	2038	0.006243965632648951
TLS	CanESM5	SSP1-1.9	r14i1p1f1	2039	0.08319412203778143
TLS	CanESM5	SSP1-1.9	r14i1p1f1	2040	0.13857852754330224
TLS	CanESM5	SSP1-1.9	r14i1p1f1	2041	-0.15819205858335295
TLS	CanESM5	SSP1-1.9	r14i1p1f1	2042	-0.025553115025189754
TLS	CanESM5	SSP1-1.9	r14i1p1f1	2043	-0.19452464747678277
TLS	CanESM5	SSP1-1.9	r14i1p1f1	2044	0.06671127535955179
TLS	CanESM5	SSP1-1.9	r14i1p1f1	2045	0.0016803099071296401
TLS	CanESM5	SSP1-1.9	r14i1p2f1	2023	0.10937972581459121
TLS	CanESM5	SSP1-1.9	r14i1p2f1	2024	-0.11151723651494194
TLS	CanESM5	SSP1-1.9	r14i1p2f1	2025	0.023563879202555427
TLS	CanESM5	SSP1-1.9	r14i1p2f1	2026	0.030881404550370917
TLS	CanESM5	SSP1-1.9	r14i1p2f1	2027	-0.06482121925276374
TLS	CanESM5	SSP1-1.9	r14i1p2f1	2028	0.03395547567055246
TLS	CanESM5	SSP1-1.9	r14i1p2f1	2029	0.04534709602208409
TLS	CanESM5	SSP1-1.9	r14i1p2f1	2030	-0.13812630262640369
TLS	CanESM5	SSP1-1.9	r14i1p2f1	2031	-0.19982219039030724
TLS	CanESM5	SSP1-1.9	r14i1p2f1	2032	-0.10458158842081389
TLS	CanESM5	SSP1-1.9	r14i1p2f1	2033	-0.03636906688151953
TLS	CanESM5	SSP1-1.9	r14i1p2f1	2034	0.02021154452208407
TLS	CanESM5	SSP1-1.9	r14i1p2f1	2035	-0.002162272700616086
TLS	CanESM5	SSP1-1.9	r14i1p2f1	2036	-0.038420806252474904
TLS	CanESM5	SSP1-1.9	r14i1p2f1	2037	0.10148567524049668
TLS	CanESM5	SSP1-1.9	r14i1p2f1	2038	-0.00021128981808260505
TLS	CanESM5	SSP1-1.9	r14i1p2f1	2039	0.07085799088463318
TLS	CanESM5	SSP1-1.9	r14i1p2f1	2040	-0.03680678261420667
TLS	CanESM5	SSP1-1.9	r14i1p2f1	2041	-0.18150554370126315
TLS	CanESM5	SSP1-1.9	r14i1p2f1	2042	0.1267007737731376
TLS	CanESM5	SSP1-1.9	r14i1p2f1	2043	-0.1365058322697621
TLS	CanESM5	SSP1-1.9	r14i1p2f1	2044	-0.030998221443923057
TLS	CanESM5	SSP1-1.9	r14i1p2f1	2045	0.1006886738120727
TLS	CanESM5	SSP1-1.9	r15i1p2f1	2023	0.04858451344153991
TLS	CanESM5	SSP1-1.9	r15i1p2f1	2024	-0.06380677257203615
TLS	CanESM5	SSP1-1.9	r15i1p2f1	2025	0.082718814034763
TLS	CanESM5	SSP1-1.9	r15i1p2f1	2026	-0.04782260154772189
TLS	CanESM5	SSP1-1.9	r15i1p2f1	2027	-0.09978501081170066
TLS	CanESM5	SSP1-1.9	r15i1p2f1	2028	-0.11594432253804143
TLS	CanESM5	SSP1-1.9	r15i1p2f1	2029	-0.12196553483383354
TLS	CanESM5	SSP1-1.9	r15i1p2f1	2030	-0.220757734914514
TLS	CanESM5	SSP1-1.9	r15i1p2f1	2031	-0.29421175921171994
TLS	CanESM5	SSP1-1.9	r15i1p2f1	2032	-0.020957767558940077
TLS	CanESM5	SSP1-1.9	r15i1p2f1	2033	-0.12439673329683387
TLS	CanESM5	SSP1-1.9	r15i1p2f1	2034	-0.027156528692415804
TLS	CanESM5	SSP1-1.9	r15i1p2f1	2035	0.025142974867179646
TLS	CanESM5	SSP1-1.9	r15i1p2f1	2036	-0.07325599111766223
TLS	CanESM5	SSP1-1.9	r15i1p2f1	2037	0.10233956225332008
TLS	CanESM5	SSP1-1.9	r15i1p2f1	2038	0.07230878464994817
TLS	CanESM5	SSP1-1.9	r15i1p2f1	2039	0.036869862580573454
TLS	CanESM5	SSP1-1.9	r15i1p2f1	2040	-0.07941395103480886
TLS	CanESM5	SSP1-1.9	r15i1p2f1	2041	-0.12092979098122214
TLS	CanESM5	SSP1-1.9	r15i1p2f1	2042	0.14596809175978365
TLS	CanESM5	SSP1-1.9	r15i1p2f1	2043	-0.29880430197525243
TLS	CanESM5	SSP1-1.9	r15i1p2f1	2044	-0.05878959456882171
TLS	CanESM5	SSP1-1.9	r15i1p2f1	2045	0.014577098928498344
TLS	CanESM5	SSP1-1.9	r16i1p1f1	2023	0.1593967861910528
TLS	CanESM5	SSP1-1.9	r16i1p1f1	2024	-0.05782392574386108
TLS	CanESM5	SSP1-1.9	r16i1p1f1	2025	0.025466237530991975
TLS	CanESM5	SSP1-1.9	r16i1p1f1	2026	-0.022119767479011898
TLS	CanESM5	SSP1-1.9	r16i1p1f1	2027	0.02179634064725633
TLS	CanESM5	SSP1-1.9	r16i1p1f1	2028	0.06366567044582894
TLS	CanESM5	SSP1-1.9	r16i1p1f1	2029	-0.11982049533907002
TLS	CanESM5	SSP1-1.9	r16i1p1f1	2030	-0.13091262226615186
TLS	CanESM5	SSP1-1.9	r16i1p1f1	2031	-0.07053283035938307
TLS	CanESM5	SSP1-1.9	r16i1p1f1	2032	-0.11684153099170658
TLS	CanESM5	SSP1-1.9	r16i1p1f1	2033	-0.14191831663384846
TLS	CanESM5	SSP1-1.9	r16i1p1f1	2034	-0.013911087360696683
TLS	CanESM5	SSP1-1.9	r16i1p1f1	2035	-0.07566821251666056
TLS	CanESM5	SSP1-1.9	r16i1p1f1	2036	-0.09561936885407363
TLS	CanESM5	SSP1-1.9	r16i1p1f1	2037	0.17007180669261857
TLS	CanESM5	SSP1-1.9	r16i1p1f1	2038	0.05726674446185598
TLS	CanESM5	SSP1-1.9	r16i1p1f1	2039	0.003659491675790605
TLS	CanESM5	SSP1-1.9	r16i1p1f1	2040	0.0698979272383724
TLS	CanESM5	SSP1-1.9	r16i1p1f1	2041	-0.14480691008870394
TLS	CanESM5	SSP1-1.9	r16i1p1f1	2042	0.1116883189677651
TLS	CanESM5	SSP1-1.9	r16i1p1f1	2043	-0.29695769332886357
TLS	CanESM5	SSP1-1.9	r16i1p1f1	2044	0.010068316352089823
TLS	CanESM5	SSP1-1.9	r16i1p1f1	2045	0.14750233966753967
TLS	CanESM5	SSP1-1.9	r16i1p2f1	2023	-0.01492411577729058
TLS	CanESM5	SSP1-1.9	r16i1p2f1	2024	0.054344364208787965
TLS	CanESM5	SSP1-1.9	r16i1p2f1	2025	0.005929293507392686
TLS	CanESM5	SSP1-1.9	r16i1p2f1	2026	0.044010642116887766
TLS	CanESM5	SSP1-1.9	r16i1p2f1	2027	-0.14751212884084453
TLS	CanESM5	SSP1-1.9	r16i1p2f1	2028	-0.06677950912433062
TLS	CanESM5	SSP1-1.9	r16i1p2f1	2029	0.001696852997355336
TLS	CanESM5	SSP1-1.9	r16i1p2f1	2030	-0.011842624641360544
TLS	CanESM5	SSP1-1.9	r16i1p2f1	2031	-0.23730632518919492
TLS	CanESM5	SSP1-1.9	r16i1p2f1	2032	-0.1751192877481742
TLS	CanESM5	SSP1-1.9	r16i1p2f1	2033	-0.1291853924288091
TLS	CanESM5	SSP1-1.9	r16i1p2f1	2034	0.10815203642840743
TLS	CanESM5	SSP1-1.9	r16i1p2f1	2035	0.22668146097572617
TLS	CanESM5	SSP1-1.9	r16i1p2f1	2036	-0.04250882818092805
TLS	CanESM5	SSP1-1.9	r16i1p2f1	2037	0.20959345575261068
TLS	CanESM5	SSP1-1.9	r16i1p2f1	2038	0.0675321130684381
TLS	CanESM5	SSP1-1.9	r16i1p2f1	2039	-0.08482355502570726
TLS	CanESM5	SSP1-1.9	r16i1p2f1	2040	0.05114866612208857
TLS	CanESM5	SSP1-1.9	r16i1p2f1	2041	0.03461013741812735
TLS	CanESM5	SSP1-1.9	r16i1p2f1	2042	0.11202687787624654
TLS	CanESM5	SSP1-1.9	r16i1p2f1	2043	-0.11258462791789725
TLS	CanESM5	SSP1-1.9	r16i1p2f1	2044	0.04603770173685007
TLS	CanESM5	SSP1-1.9	r16i1p2f1	2045	0.07767004432366775
TLS	CanESM5	SSP1-1.9	r18i1p1f1	2023	-0.09623266559850663
TLS	CanESM5	SSP1-1.9	r18i1p1f1	2024	-0.06407824768854198
TLS	CanESM5	SSP1-1.9	r18i1p1f1	2025	-0.01458083950353739
TLS	CanESM5	SSP1-1.9	r18i1p1f1	2026	0.015766458716399256
TLS	CanESM5	SSP1-1.9	r18i1p1f1	2027	0.029716939804814047
TLS	CanESM5	SSP1-1.9	r18i1p1f1	2028	0.0015325990189012373
TLS	CanESM5	SSP1-1.9	r18i1p1f1	2029	-0.04361419353753604
TLS	CanESM5	SSP1-1.9	r18i1p1f1	2030	-0.12848505563891877
TLS	CanESM5	SSP1-1.9	r18i1p1f1	2031	-0.18909042333999082
TLS	CanESM5	SSP1-1.9	r18i1p1f1	2032	-0.04341755605580033
TLS	CanESM5	SSP1-1.9	r18i1p1f1	2033	-0.1447168807109449
TLS	CanESM5	SSP1-1.9	r18i1p1f1	2034	0.05437669429204561
TLS	CanESM5	SSP1-1.9	r18i1p1f1	2035	0.029310588626998424
TLS	CanESM5	SSP1-1.9	r18i1p1f1	2036	-0.0072796689354390764
TLS	CanESM5	SSP1-1.9	r18i1p1f1	2037	0.14924363463651957
TLS	CanESM5	SSP1-1.9	r18i1p1f1	2038	0.04202080872494207
TLS	CanESM5	SSP1-1.9	r18i1p1f1	2039	0.03176075441618309
TLS	CanESM5	SSP1-1.9	r18i1p1f1	2040	0.15328562110400412
TLS	CanESM5	SSP1-1.9	r18i1p1f1	2041	0.02764930533697907
TLS	CanESM5	SSP1-1.9	r18i1p1f1	2042	0.09736551697127993
TLS	CanESM5	SSP1-1.9	r18i1p1f1	2043	-0.154901905337681
TLS	CanESM5	SSP1-1.9	r18i1p1f1	2044	0.027614824648878766
TLS	CanESM5	SSP1-1.9	r18i1p1f1	2045	0.059264584112611374
TLS	CanESM5	SSP1-1.9	r19i1p1f1	2023	0.03090351780213041
TLS	CanESM5	SSP1-1.9	r19i1p1f1	2024	0.0016321493708062462
TLS	CanESM5	SSP1-1.9	r19i1p1f1	2025	0.03977684191980302
TLS	CanESM5	SSP1-1.9	r19i1p1f1	2026	0.10839334797617539
TLS	CanESM5	SSP1-1.9	r19i1p1f1	2027	0.03609089402189625
TLS	CanESM5	SSP1-1.9	r19i1p1f1	2028	0.004211143652895544
TLS	CanESM5	SSP1-1.9	r19i1p1f1	2029	0.022136271074032265
TLS	CanESM5	SSP1-1.9	r19i1p1f1	2030	-0.15604772949998846
TLS	CanESM5	SSP1-1.9	r19i1p1f1	2031	-0.12959724608452916
TLS	CanESM5	SSP1-1.9	r19i1p1f1	2032	0.063165323246551
TLS	CanESM5	SSP1-1.9	r19i1p1f1	2033	-0.08523991742725912
TLS	CanESM5	SSP1-1.9	r19i1p1f1	2034	0.03532602016571218
TLS	CanESM5	SSP1-1.9	r19i1p1f1	2035	0.10034533072052909
TLS	CanESM5	SSP1-1.9	r19i1p1f1	2036	-0.008975359287944684
TLS	CanESM5	SSP1-1.9	r19i1p1f1	2037	0.16012730758080806
TLS	CanESM5	SSP1-1.9	r19i1p1f1	2038	-0.03131145256139689
TLS	CanESM5	SSP1-1.9	r19i1p1f1	2039	0.12678276012044876
TLS	CanESM5	SSP1-1.9	r19i1p1f1	2040	-0.01261752330506738
TLS	CanESM5	SSP1-1.9	r19i1p1f1	2041	-0.13913872864549148
TLS	CanESM5	SSP1-1.9	r19i1p1f1	2042	0.09831735282173781
TLS	CanESM5	SSP1-1.9	r19i1p1f1	2043	-0.00940583949332563
TLS	CanESM5	SSP1-1.9	r19i1p1f1	2044	0.17560301316163418
TLS	CanESM5	SSP1-1.9	r19i1p1f1	2045	-0.04929971681391976
TLS	CanESM5	SSP1-1.9	r19i1p2f1	2023	0.10615694062423131
TLS	CanESM5	SSP1-1.9	r19i1p2f1	2024	-0.016623689283932208
TLS	CanESM5	SSP1-1.9	r19i1p2f1	2025	0.017765956067137267
TLS	CanESM5	SSP1-1.9	r19i1p2f1	2026	-0.061569451098222316
TLS	CanESM5	SSP1-1.9	r19i1p2f1	2027	-0.12597510227593034
TLS	CanESM5	SSP1-1.9	r19i1p2f1	2028	0.026020549069386334
TLS	CanESM5	SSP1-1.9	r19i1p2f1	2029	-0.04188596117782595
TLS	CanESM5	SSP1-1.9	r19i1p2f1	2030	-0.12720756368884167
TLS	CanESM5	SSP1-1.9	r19i1p2f1	2031	-0.313955234433422
TLS	CanESM5	SSP1-1.9	r19i1p2f1	2032	-0.13097837935421808
TLS	CanESM5	SSP1-1.9	r19i1p2f1	2033	-0.18391618669363652
TLS	CanESM5	SSP1-1.9	r19i1p2f1	2034	0.021356380554976795
TLS	CanESM5	SSP1-1.9	r19i1p2f1	2035	0.1225121417548678
TLS	CanESM5	SSP1-1.9	r19i1p2f1	2036	0.049651099389080855
TLS	CanESM5	SSP1-1.9	r19i1p2f1	2037	0.09499504672567127
TLS	CanESM5	SSP1-1.9	r19i1p2f1	2038	0.035355703227111235
TLS	CanESM5	SSP1-1.9	r19i1p2f1	2039	-0.030191151354301837
TLS	CanESM5	SSP1-1.9	r19i1p2f1	2040	0.022790469163510352
TLS	CanESM5	SSP1-1.9	r19i1p2f1	2041	-0.06327348026704271
TLS	CanESM5	SSP1-1.9	r19i1p2f1	2042	0.07617961243687432
TLS	CanESM5	SSP1-1.9	r19i1p2f1	2043	-0.19877585491389027
TLS	CanESM5	SSP1-1.9	r19i1p2f1	2044	-0.016295690197608792
TLS	CanESM5	SSP1-1.9	r19i1p2f1	2045	0.023996650821118237
TLS	CanESM5	SSP1-1.9	r1i1p1f1	2023	0.02664183071809134
TLS	CanESM5	SSP1-1.9	r1i1p1f1	2024	-0.1052209098728838
TLS	CanESM5	SSP1-1.9	r1i1p1f1	2025	0.02388835284995139
TLS	CanESM5	SSP1-1.9	r1i1p1f1	2026	0.004098432450689415
TLS	CanESM5	SSP1-1.9	r1i1p1f1	2027	0.07355963400860333
TLS	CanESM5	SSP1-1.9	r1i1p1f1	2028	-0.011680723940685311
TLS	CanESM5	SSP1-1.9	r1i1p1f1	2029	-0.13249258453623725
TLS	CanESM5	SSP1-1.9	r1i1p1f1	2030	-0.15645837110068328
TLS	CanESM5	SSP1-1.9	r1i1p1f1	2031	-0.16362327533320808
TLS	CanESM5	SSP1-1.9	r1i1p1f1	2032	-0.03894189326922515
TLS	CanESM5	SSP1-1.9	r1i1p1f1	2033	-0.1657174542508244
TLS	CanESM5	SSP1-1.9	r1i1p1f1	2034	0.030384510639692053
TLS	CanESM5	SSP1-1.9	r1i1p1f1	2035	0.02376228160377991
TLS	CanESM5	SSP1-1.9	r1i1p1f1	2036	-0.0351995747375895
TLS	CanESM5	SSP1-1.9	r1i1p1f1	2037	0.07171699891097205
TLS	CanESM5	SSP1-1.9	r1i1p1f1	2038	-0.002749243308272753
TLS	CanESM5	SSP1-1.9	r1i1p1f1	2039	-0.1097850104251279
TLS	CanESM5	SSP1-1.9	r1i1p1f1	2040	-0.05549407696790354
TLS	CanESM5	SSP1-1.9	r1i1p1f1	2041	0.00792735932932942
TLS	CanESM5	SSP1-1.9	r1i1p1f1	2042	0.08529140165396143
TLS	CanESM5	SSP1-1.9	r1i1p1f1	2043	-0.1371708312375688
TLS	CanESM5	SSP1-1.9	r1i1p1f1	2044	-0.0711586182702888
TLS	CanESM5	SSP1-1.9	r1i1p1f1	2045	0.05510412478989224
TLS	CanESM5	SSP1-1.9	r20i1p1f1	2023	0.12570764072228258
TLS	CanESM5	SSP1-1.9	r20i1p1f1	2024	-0.012700174215041216
TLS	CanESM5	SSP1-1.9	r20i1p1f1	2025	0.007179224314796784
TLS	CanESM5	SSP1-1.9	r20i1p1f1	2026	-0.03140764527344686
TLS	CanESM5	SSP1-1.9	r20i1p1f1	2027	-0.0159768085354699
TLS	CanESM5	SSP1-1.9	r20i1p1f1	2028	0.2221079865239517
TLS	CanESM5	SSP1-1.9	r20i1p1f1	2029	0.046221905570376975
TLS	CanESM5	SSP1-1.9	r20i1p1f1	2030	-0.21996674934001703
TLS	CanESM5	SSP1-1.9	r20i1p1f1	2031	-0.16065524559752475
TLS	CanESM5	SSP1-1.9	r20i1p1f1	2032	-0.06516503415454622
TLS	CanESM5	SSP1-1.9	r20i1p1f1	2033	-0.10472866569250527
TLS	CanESM5	SSP1-1.9	r20i1p1f1	2034	0.039915959819040836
TLS	CanESM5	SSP1-1.9	r20i1p1f1	2035	-0.02563913035842802
TLS	CanESM5	SSP1-1.9	r20i1p1f1	2036	-0.009913839467117214
TLS	CanESM5	SSP1-1.9	r20i1p1f1	2037	0.16598129735672273
TLS	CanESM5	SSP1-1.9	r20i1p1f1	2038	-0.03671046221839447
TLS	CanESM5	SSP1-1.9	r20i1p1f1	2039	-0.02412336955674732
TLS	CanESM5	SSP1-1.9	r20i1p1f1	2040	0.04909093352040372
TLS	CanESM5	SSP1-1.9	r20i1p1f1	2041	-0.10677949093900452
TLS	CanESM5	SSP1-1.9	r20i1p1f1	2042	0.010238228767889268
TLS	CanESM5	SSP1-1.9	r20i1p1f1	2043	-0.13941941658850965
TLS	CanESM5	SSP1-1.9	r20i1p1f1	2044	0.06212957278884801
TLS	CanESM5	SSP1-1.9	r20i1p1f1	2045	0.02919594355827826
TLS	CanESM5	SSP1-1.9	r20i1p2f1	2023	0.004534480707718558
TLS	CanESM5	SSP1-1.9	r20i1p2f1	2024	-0.09687340516745735
TLS	CanESM5	SSP1-1.9	r20i1p2f1	2025	-0.012658263321725371
TLS	CanESM5	SSP1-1.9	r20i1p2f1	2026	-0.0505547108766109
TLS	CanESM5	SSP1-1.9	r20i1p2f1	2027	-0.07097145072322064
TLS	CanESM5	SSP1-1.9	r20i1p2f1	2028	-0.0002841754329665491
TLS	CanESM5	SSP1-1.9	r20i1p2f1	2029	-0.20295383267531975
TLS	CanESM5	SSP1-1.9	r20i1p2f1	2030	-0.2337895495862483
TLS	CanESM5	SSP1-1.9	r20i1p2f1	2031	-0.23064283580205824
TLS	CanESM5	SSP1-1.9	r20i1p2f1	2032	-0.06600164850610213
TLS	CanESM5	SSP1-1.9	r20i1p2f1	2033	-0.1834120093648437
TLS	CanESM5	SSP1-1.9	r20i1p2f1	2034	-0.13757756371853702
TLS	CanESM5	SSP1-1.9	r20i1p2f1	2035	-0.06990734154948086
TLS	CanESM5	SSP1-1.9	r20i1p2f1	2036	-0.03704447517640119
TLS	CanESM5	SSP1-1.9	r20i1p2f1	2037	0.0372973419470668
TLS	CanESM5	SSP1-1.9	r20i1p2f1	2038	-0.07157405098428171
TLS	CanESM5	SSP1-1.9	r20i1p2f1	2039	-0.1536135443565172
TLS	CanESM5	SSP1-1.9	r20i1p2f1	2040	-0.06552517908664868
TLS	CanESM5	SSP1-1.9	r20i1p2f1	2041	-0.10795639646383393
TLS	CanESM5	SSP1-1.9	r20i1p2f1	2042	0.03590634227202827
TLS	CanESM5	SSP1-1.9	r20i1p2f1	2043	-0.3154128050984468
TLS	CanESM5	SSP1-1.9	r20i1p2f1	2044	-0.05864915864734144
TLS	CanESM5	SSP1-1.9	r20i1p2f1	2045	0.07218209081344185
TLS	CanESM5	SSP1-1.9	r21i1p2f1	2023	0.01160259263568264
TLS	CanESM5	SSP1-1.9	r21i1p2f1	2024	-0.08890073854948355
TLS	CanESM5	SSP1-1.9	r21i1p2f1	2025	-0.00618778627415395
TLS	CanESM5	SSP1-1.9	r21i1p2f1	2026	0.05254908151491122
TLS	CanESM5	SSP1-1.9	r21i1p2f1	2027	0.051188798657761936
TLS	CanESM5	SSP1-1.9	r21i1p2f1	2028	0.11863068022620382
TLS	CanESM5	SSP1-1.9	r21i1p2f1	2029	0.0027491562665602487
TLS	CanESM5	SSP1-1.9	r21i1p2f1	2030	-0.14720617055033358
TLS	CanESM5	SSP1-1.9	r21i1p2f1	2031	-0.1937713080954495
TLS	CanESM5	SSP1-1.9	r21i1p2f1	2032	-0.08866492689026018
TLS	CanESM5	SSP1-1.9	r21i1p2f1	2033	-0.03325300827754063
TLS	CanESM5	SSP1-1.9	r21i1p2f1	2034	0.17869877564842795
TLS	CanESM5	SSP1-1.9	r21i1p2f1	2035	0.059776015367305035
TLS	CanESM5	SSP1-1.9	r21i1p2f1	2036	-0.06675808335512556
TLS	CanESM5	SSP1-1.9	r21i1p2f1	2037	0.11463152198246007
TLS	CanESM5	SSP1-1.9	r21i1p2f1	2038	0.05596960875914192
TLS	CanESM5	SSP1-1.9	r21i1p2f1	2039	0.11340903703705862
TLS	CanESM5	SSP1-1.9	r21i1p2f1	2040	-0.0347144706509539
TLS	CanESM5	SSP1-1.9	r21i1p2f1	2041	-0.034684491105423376
TLS	CanESM5	SSP1-1.9	r21i1p2f1	2042	0.2000208721689205
TLS	CanESM5	SSP1-1.9	r21i1p2f1	2043	-0.15036921900932043
TLS	CanESM5	SSP1-1.9	r21i1p2f1	2044	0.09705916740929865
TLS	CanESM5	SSP1-1.9	r21i1p2f1	2045	0.004392877628106362
TLS	CanESM5	SSP1-1.9	r22i1p1f1	2023	0.20668953461171213
TLS	CanESM5	SSP1-1.9	r22i1p1f1	2024	-0.041580062996985134
TLS	CanESM5	SSP1-1.9	r22i1p1f1	2025	-0.06919168232047923
TLS	CanESM5	SSP1-1.9	r22i1p1f1	2026	-0.05237751446978223
TLS	CanESM5	SSP1-1.9	r22i1p1f1	2027	-0.03874559403269018
TLS	CanESM5	SSP1-1.9	r22i1p1f1	2028	0.08495320018701591
TLS	CanESM5	SSP1-1.9	r22i1p1f1	2029	-0.10243251234811623
TLS	CanESM5	SSP1-1.9	r22i1p1f1	2030	-0.07515019978256987
TLS	CanESM5	SSP1-1.9	r22i1p1f1	2031	-0.13768844263236701
TLS	CanESM5	SSP1-1.9	r22i1p1f1	2032	-0.20032556664324375
TLS	CanESM5	SSP1-1.9	r22i1p1f1	2033	-0.05322229480378837
TLS	CanESM5	SSP1-1.9	r22i1p1f1	2034	0.003232324708477563
TLS	CanESM5	SSP1-1.9	r22i1p1f1	2035	-0.07245870025312229
TLS	CanESM5	SSP1-1.9	r22i1p1f1	2036	-0.06683791417947305
TLS	CanESM5	SSP1-1.9	r22i1p1f1	2037	-0.03026318729388322
TLS	CanESM5	SSP1-1.9	r22i1p1f1	2038	-0.034351672108044795
TLS	CanESM5	SSP1-1.9	r22i1p1f1	2039	-0.012527710938286418
TLS	CanESM5	SSP1-1.9	r22i1p1f1	2040	-0.07529588460155878
TLS	CanESM5	SSP1-1.9	r22i1p1f1	2041	-0.14586330874448095
TLS	CanESM5	SSP1-1.9	r22i1p1f1	2042	0.00017225059875158877
TLS	CanESM5	SSP1-1.9	r22i1p1f1	2043	-0.29776944116972004
TLS	CanESM5	SSP1-1.9	r22i1p1f1	2044	0.014710021200528445
TLS	CanESM5	SSP1-1.9	r22i1p1f1	2045	0.19463182656795652
TLS	CanESM5	SSP1-1.9	r22i1p2f1	2023	0.06056595172850621
TLS	CanESM5	SSP1-1.9	r22i1p2f1	2024	0.07777382109276232
TLS	CanESM5	SSP1-1.9	r22i1p2f1	2025	-0.06696360572627214
TLS	CanESM5	SSP1-1.9	r22i1p2f1	2026	-0.03400335336780813
TLS	CanESM5	SSP1-1.9	r22i1p2f1	2027	0.002487255964609858
TLS	CanESM5	SSP1-1.9	r22i1p2f1	2028	0.08980115460488491
TLS	CanESM5	SSP1-1.9	r22i1p2f1	2029	-0.15514754667555053
TLS	CanESM5	SSP1-1.9	r22i1p2f1	2030	-0.05557959603584095
TLS	CanESM5	SSP1-1.9	r22i1p2f1	2031	-0.11336805567620445
TLS	CanESM5	SSP1-1.9	r22i1p2f1	2032	0.053208070692562615
TLS	CanESM5	SSP1-1.9	r22i1p2f1	2033	0.0275341903021058
TLS	CanESM5	SSP1-1.9	r22i1p2f1	2034	0.17561039468711215
TLS	CanESM5	SSP1-1.9	r22i1p2f1	2035	0.046570587050155154
TLS	CanESM5	SSP1-1.9	r22i1p2f1	2036	-0.07556802754635328
TLS	CanESM5	SSP1-1.9	r22i1p2f1	2037	0.19405984476156846
TLS	CanESM5	SSP1-1.9	r22i1p2f1	2038	-0.0028973965578416028
TLS	CanESM5	SSP1-1.9	r22i1p2f1	2039	-0.04298588606417297
TLS	CanESM5	SSP1-1.9	r22i1p2f1	2040	0.11796231939553081
TLS	CanESM5	SSP1-1.9	r22i1p2f1	2041	-0.09082729395925071
TLS	CanESM5	SSP1-1.9	r22i1p2f1	2042	0.1923555781037578
TLS	CanESM5	SSP1-1.9	r22i1p2f1	2043	-0.2834705148984824
TLS	CanESM5	SSP1-1.9	r22i1p2f1	2044	-0.008483676238313365
TLS	CanESM5	SSP1-1.9	r22i1p2f1	2045	0.10399072443092905
TLS	CanESM5	SSP1-1.9	r23i1p1f1	2023	0.1185225891253765
TLS	CanESM5	SSP1-1.9	r23i1p1f1	2024	0.0820243506528584
TLS	CanESM5	SSP1-1.9	r23i1p1f1	2025	-0.09017229942799077
TLS	CanESM5	SSP1-1.9	r23i1p1f1	2026	0.02257654551854671
TLS	CanESM5	SSP1-1.9	r23i1p1f1	2027	-0.16798216952031453
TLS	CanESM5	SSP1-1.9	r23i1p1f1	2028	-0.01638238386425428
TLS	CanESM5	SSP1-1.9	r23i1p1f1	2029	-0.0719152154787821
TLS	CanESM5	SSP1-1.9	r23i1p1f1	2030	-0.13480618814034528
TLS	CanESM5	SSP1-1.9	r23i1p1f1	2031	-0.015268347054444575
TLS	CanESM5	SSP1-1.9	r23i1p1f1	2032	-0.14773356951639016
TLS	CanESM5	SSP1-1.9	r23i1p1f1	2033	-0.1350715238471878
TLS	CanESM5	SSP1-1.9	r23i1p1f1	2034	0.03635888264386722
TLS	CanESM5	SSP1-1.9	r23i1p1f1	2035	0.011650577686424413
TLS	CanESM5	SSP1-1.9	r23i1p1f1	2036	-0.04251870024887694
TLS	CanESM5	SSP1-1.9	r23i1p1f1	2037	0.2076168324268508
TLS	CanESM5	SSP1-1.9	r23i1p1f1	2038	-0.10265353021529222
TLS	CanESM5	SSP1-1.9	r23i1p1f1	2039	0.09025847091348282
TLS	CanESM5	SSP1-1.9	r23i1p1f1	2040	0.10239111657148214
TLS	CanESM5	SSP1-1.9	r23i1p1f1	2041	-0.12390479764283668
TLS	CanESM5	SSP1-1.9	r23i1p1f1	2042	0.17218652226014797
TLS	CanESM5	SSP1-1.9	r23i1p1f1	2043	-0.20036739635082768
TLS	CanESM5	SSP1-1.9	r23i1p1f1	2044	0.04172564985145755
TLS	CanESM5	SSP1-1.9	r23i1p1f1	2045	0.10622228813494416
TLS	CanESM5	SSP1-1.9	r24i1p1f1	2023	0.10482657560919506
TLS	CanESM5	SSP1-1.9	r24i1p1f1	2024	-0.07616577089004295
TLS	CanESM5	SSP1-1.9	r24i1p1f1	2025	0.05654479169743354
TLS	CanESM5	SSP1-1.9	r24i1p1f1	2026	0.06409120820978842
TLS	CanESM5	SSP1-1.9	r24i1p1f1	2027	-0.031498199834572915
TLS	CanESM5	SSP1-1.9	r24i1p1f1	2028	0.1533729326783373
TLS	CanESM5	SSP1-1.9	r24i1p1f1	2029	-0.057007827180683535
TLS	CanESM5	SSP1-1.9	r24i1p1f1	2030	0.03763592754435763
TLS	CanESM5	SSP1-1.9	r24i1p1f1	2031	-0.04831062364257832
TLS	CanESM5	SSP1-1.9	r24i1p1f1	2032	0.0887308815066774
TLS	CanESM5	SSP1-1.9	r24i1p1f1	2033	-0.008152720830338467
TLS	CanESM5	SSP1-1.9	r24i1p1f1	2034	0.16371732814542383
TLS	CanESM5	SSP1-1.9	r24i1p1f1	2035	0.059813284477542084
TLS	CanESM5	SSP1-1.9	r24i1p1f1	2036	-0.010510435497678827
TLS	CanESM5	SSP1-1.9	r24i1p1f1	2037	0.1858028331601531
TLS	CanESM5	SSP1-1.9	r24i1p1f1	2038	0.07348947013693419
TLS	CanESM5	SSP1-1.9	r24i1p1f1	2039	0.04463432266507539
TLS	CanESM5	SSP1-1.9	r24i1p1f1	2040	0.14984551354862674
TLS	CanESM5	SSP1-1.9	r24i1p1f1	2041	0.07321088298542122
TLS	CanESM5	SSP1-1.9	r24i1p1f1	2042	0.09818598586974758
TLS	CanESM5	SSP1-1.9	r24i1p1f1	2043	-0.10055828128409416
TLS	CanESM5	SSP1-1.9	r24i1p1f1	2044	0.16643290991933668
TLS	CanESM5	SSP1-1.9	r24i1p1f1	2045	0.1159367828171014
TLS	CanESM5	SSP1-1.9	r24i1p2f1	2023	0.08910724004326198
TLS	CanESM5	SSP1-1.9	r24i1p2f1	2024	-0.06533790934537365
TLS	CanESM5	SSP1-1.9	r24i1p2f1	2025	-0.03445191931393765
TLS	CanESM5	SSP1-1.9	r24i1p2f1	2026	-0.002885581673268689
TLS	CanESM5	SSP1-1.9	r24i1p2f1	2027	-0.018768392782703813
TLS	CanESM5	SSP1-1.9	r24i1p2f1	2028	0.028648010902458054
TLS	CanESM5	SSP1-1.9	r24i1p2f1	2029	-0.04488200915673701
TLS	CanESM5	SSP1-1.9	r24i1p2f1	2030	-0.14448652330764844
TLS	CanESM5	SSP1-1.9	r24i1p2f1	2031	-0.16814573521705256
TLS	CanESM5	SSP1-1.9	r24i1p2f1	2032	-0.04024748006881396
TLS	CanESM5	SSP1-1.9	r24i1p2f1	2033	-0.1290531715057739
TLS	CanESM5	SSP1-1.9	r24i1p2f1	2034	0.03489241476427196
TLS	CanESM5	SSP1-1.9	r24i1p2f1	2035	0.0894249408506198
TLS	CanESM5	SSP1-1.9	r24i1p2f1	2036	-0.029009322320860065
TLS	CanESM5	SSP1-1.9	r24i1p2f1	2037	0.33513222083144
TLS	CanESM5	SSP1-1.9	r24i1p2f1	2038	0.1521538997793357
TLS	CanESM5	SSP1-1.9	r24i1p2f1	2039	0.017665856905978217
TLS	CanESM5	SSP1-1.9	r24i1p2f1	2040	-0.009614191426607022
TLS	CanESM5	SSP1-1.9	r24i1p2f1	2041	-0.20864058381513928
TLS	CanESM5	SSP1-1.9	r24i1p2f1	2042	-0.026596218868945698
TLS	CanESM5	SSP1-1.9	r24i1p2f1	2043	-0.17148044542113894
TLS	CanESM5	SSP1-1.9	r24i1p2f1	2044	0.13565740964591555
TLS	CanESM5	SSP1-1.9	r24i1p2f1	2045	0.03692926567927657
TLS	CanESM5	SSP1-1.9	r25i1p1f1	2023	0.03287301702897594
TLS	CanESM5	SSP1-1.9	r25i1p1f1	2024	-0.036203868426810004
TLS	CanESM5	SSP1-1.9	r25i1p1f1	2025	0.05252052718981304
TLS	CanESM5	SSP1-1.9	r25i1p1f1	2026	0.1162502560882217
TLS	CanESM5	SSP1-1.9	r25i1p1f1	2027	-0.11771767992385662
TLS	CanESM5	SSP1-1.9	r25i1p1f1	2028	0.0634292736223756
TLS	CanESM5	SSP1-1.9	r25i1p1f1	2029	-0.056416782058192894
TLS	CanESM5	SSP1-1.9	r25i1p1f1	2030	-0.1925028222524645
TLS	CanESM5	SSP1-1.9	r25i1p1f1	2031	-0.23396635209601868
TLS	CanESM5	SSP1-1.9	r25i1p1f1	2032	0.054251200847375
TLS	CanESM5	SSP1-1.9	r25i1p1f1	2033	-0.1206028116168909
TLS	CanESM5	SSP1-1.9	r25i1p1f1	2034	0.023680960249379268
TLS	CanESM5	SSP1-1.9	r25i1p1f1	2035	-0.0025253943954055558
TLS	CanESM5	SSP1-1.9	r25i1p1f1	2036	0.10478141587284995
TLS	CanESM5	SSP1-1.9	r25i1p1f1	2037	0.10549444582940737
TLS	CanESM5	SSP1-1.9	r25i1p1f1	2038	0.038355170145422335
TLS	CanESM5	SSP1-1.9	r25i1p1f1	2039	0.013805830184310253
TLS	CanESM5	SSP1-1.9	r25i1p1f1	2040	0.06030830637990903
TLS	CanESM5	SSP1-1.9	r25i1p1f1	2041	-0.12570342979660154
TLS	CanESM5	SSP1-1.9	r25i1p1f1	2042	0.09604049843414941
TLS	CanESM5	SSP1-1.9	r25i1p1f1	2043	-0.18576800037146768
TLS	CanESM5	SSP1-1.9	r25i1p1f1	2044	0.14336606370298455
TLS	CanESM5	SSP1-1.9	r25i1p1f1	2045	0.06507793393510042
TLS	CanESM5	SSP1-1.9	r25i1p2f1	2023	-0.009240210521937797
TLS	CanESM5	SSP1-1.9	r25i1p2f1	2024	0.07202531991768524
TLS	CanESM5	SSP1-1.9	r25i1p2f1	2025	0.06969170615309395
TLS	CanESM5	SSP1-1.9	r25i1p2f1	2026	-0.055466055531411484
TLS	CanESM5	SSP1-1.9	r25i1p2f1	2027	-0.065969282161916
TLS	CanESM5	SSP1-1.9	r25i1p2f1	2028	-0.06702439444001129
TLS	CanESM5	SSP1-1.9	r25i1p2f1	2029	-0.1480822143613807
TLS	CanESM5	SSP1-1.9	r25i1p2f1	2030	-0.10781628556918577
TLS	CanESM5	SSP1-1.9	r25i1p2f1	2031	-0.0892599907381566
TLS	CanESM5	SSP1-1.9	r25i1p2f1	2032	-0.15603028447543466
TLS	CanESM5	SSP1-1.9	r25i1p2f1	2033	-0.1877453255684145
TLS	CanESM5	SSP1-1.9	r25i1p2f1	2034	0.029891675216390468
TLS	CanESM5	SSP1-1.9	r25i1p2f1	2035	-0.1451096301661039
TLS	CanESM5	SSP1-1.9	r25i1p2f1	2036	-0.04794061037358688
TLS	CanESM5	SSP1-1.9	r25i1p2f1	2037	0.16169181266590726
TLS	CanESM5	SSP1-1.9	r25i1p2f1	2038	-0.03658293042298055
TLS	CanESM5	SSP1-1.9	r25i1p2f1	2039	-0.1963594088123557
TLS	CanESM5	SSP1-1.9	r25i1p2f1	2040	-0.0897107556890262
TLS	CanESM5	SSP1-1.9	r25i1p2f1	2041	-0.07397019771650548
TLS	CanESM5	SSP1-1.9	r25i1p2f1	2042	0.04922088767929722
TLS	CanESM5	SSP1-1.9	r25i1p2f1	2043	-0.26946741738561286
TLS	CanESM5	SSP1-1.9	r25i1p2f1	2044	-0.020362101916703068
TLS	CanESM5	SSP1-1.9	r25i1p2f1	2045	-0.01637977802710111
TLS	CanESM5	SSP1-1.9	r3i1p2f1	2023	0.11422561505696649
TLS	CanESM5	SSP1-1.9	r3i1p2f1	2024	-0.011359234586677758
TLS	CanESM5	SSP1-1.9	r3i1p2f1	2025	0.1366626598013454
TLS	CanESM5	SSP1-1.9	r3i1p2f1	2026	-0.012544181087292827
TLS	CanESM5	SSP1-1.9	r3i1p2f1	2027	-0.09572309106314947
TLS	CanESM5	SSP1-1.9	r3i1p2f1	2028	-0.015643423020293312
TLS	CanESM5	SSP1-1.9	r3i1p2f1	2029	0.04493092799606302
TLS	CanESM5	SSP1-1.9	r3i1p2f1	2030	-0.11834231530258421
TLS	CanESM5	SSP1-1.9	r3i1p2f1	2031	-0.2577068030746261
TLS	CanESM5	SSP1-1.9	r3i1p2f1	2032	-0.1030213608640338
TLS	CanESM5	SSP1-1.9	r3i1p2f1	2033	-0.17603699071634082
TLS	CanESM5	SSP1-1.9	r3i1p2f1	2034	0.04488670963925756
TLS	CanESM5	SSP1-1.9	r3i1p2f1	2035	-0.09943211279235697
TLS	CanESM5	SSP1-1.9	r3i1p2f1	2036	0.03694284633374423
TLS	CanESM5	SSP1-1.9	r3i1p2f1	2037	0.116913875795575
TLS	CanESM5	SSP1-1.9	r3i1p2f1	2038	-0.02735700602679003
TLS	CanESM5	SSP1-1.9	r3i1p2f1	2039	-0.10297502192315733
TLS	CanESM5	SSP1-1.9	r3i1p2f1	2040	-0.03185585960403614
TLS	CanESM5	SSP1-1.9	r3i1p2f1	2041	-0.004253695351053466
TLS	CanESM5	SSP1-1.9	r3i1p2f1	2042	0.10528271173600956
TLS	CanESM5	SSP1-1.9	r3i1p2f1	2043	-0.276677366462053
TLS	CanESM5	SSP1-1.9	r3i1p2f1	2044	0.007705391532141448
TLS	CanESM5	SSP1-1.9	r3i1p2f1	2045	0.03779316030721702
TLS	CanESM5	SSP1-1.9	r4i1p1f1	2023	-0.0261851282737382
TLS	CanESM5	SSP1-1.9	r4i1p1f1	2024	0.019715827987766943
TLS	CanESM5	SSP1-1.9	r4i1p1f1	2025	0.027940117091134198
TLS	CanESM5	SSP1-1.9	r4i1p1f1	2026	0.04899113579503478
TLS	CanESM5	SSP1-1.9	r4i1p1f1	2027	-0.10334532408953123
TLS	CanESM5	SSP1-1.9	r4i1p1f1	2028	-0.06765658228346183
TLS	CanESM5	SSP1-1.9	r4i1p1f1	2029	-0.0982669531909437
TLS	CanESM5	SSP1-1.9	r4i1p1f1	2030	-0.11018268427972089
TLS	CanESM5	SSP1-1.9	r4i1p1f1	2031	-0.3247120314893266
TLS	CanESM5	SSP1-1.9	r4i1p1f1	2032	-0.19321262080495671
TLS	CanESM5	SSP1-1.9	r4i1p1f1	2033	-0.20054124987183286
TLS	CanESM5	SSP1-1.9	r4i1p1f1	2034	-0.0813977922511242
TLS	CanESM5	SSP1-1.9	r4i1p1f1	2035	0.022517983183661272
TLS	CanESM5	SSP1-1.9	r4i1p1f1	2036	0.014060542925278696
TLS	CanESM5	SSP1-1.9	r4i1p1f1	2037	0.05448924415975398
TLS	CanESM5	SSP1-1.9	r4i1p1f1	2038	-0.06694196724760104
TLS	CanESM5	SSP1-1.9	r4i1p1f1	2039	0.08797974517040075
TLS	CanESM5	SSP1-1.9	r4i1p1f1	2040	-0.0011208368062227692
TLS	CanESM5	SSP1-1.9	r4i1p1f1	2041	-0.19439177909939076
TLS	CanESM5	SSP1-1.9	r4i1p1f1	2042	-0.011161023695422045
TLS	CanESM5	SSP1-1.9	r4i1p1f1	2043	-0.27890364935421985
TLS	CanESM5	SSP1-1.9	r4i1p1f1	2044	-0.05312723456879098
TLS	CanESM5	SSP1-1.9	r4i1p1f1	2045	-0.022808286248022114
TLS	CanESM5	SSP1-1.9	r4i1p2f1	2023	0.06724843550844639
TLS	CanESM5	SSP1-1.9	r4i1p2f1	2024	-0.11713681946253018
TLS	CanESM5	SSP1-1.9	r4i1p2f1	2025	0.07710483368146015
TLS	CanESM5	SSP1-1.9	r4i1p2f1	2026	0.12360134692991664
TLS	CanESM5	SSP1-1.9	r4i1p2f1	2027	-0.09065529707072528
TLS	CanESM5	SSP1-1.9	r4i1p2f1	2028	0.08400875165432353
TLS	CanESM5	SSP1-1.9	r4i1p2f1	2029	-0.093666239831947
TLS	CanESM5	SSP1-1.9	r4i1p2f1	2030	-0.1728785033195379
TLS	CanESM5	SSP1-1.9	r4i1p2f1	2031	-0.0923489658397898
TLS	CanESM5	SSP1-1.9	r4i1p2f1	2032	-0.10399216077246365
TLS	CanESM5	SSP1-1.9	r4i1p2f1	2033	0.009857281276055119
TLS	CanESM5	SSP1-1.9	r4i1p2f1	2034	0.14760263853293054
TLS	CanESM5	SSP1-1.9	r4i1p2f1	2035	0.038800430424402066
TLS	CanESM5	SSP1-1.9	r4i1p2f1	2036	0.05509928859765978
TLS	CanESM5	SSP1-1.9	r4i1p2f1	2037	0.0893990636327544
TLS	CanESM5	SSP1-1.9	r4i1p2f1	2038	0.1213465529439759
TLS	CanESM5	SSP1-1.9	r4i1p2f1	2039	0.0018899250868855688
TLS	CanESM5	SSP1-1.9	r4i1p2f1	2040	0.03285125824896795
TLS	CanESM5	SSP1-1.9	r4i1p2f1	2041	-0.018606244389530957
TLS	CanESM5	SSP1-1.9	r4i1p2f1	2042	0.16342954994971137
TLS	CanESM5	SSP1-1.9	r4i1p2f1	2043	-0.220963020748826
TLS	CanESM5	SSP1-1.9	r4i1p2f1	2044	0.04390088913805812
TLS	CanESM5	SSP1-1.9	r4i1p2f1	2045	0.10102174782866769
TLS	CanESM5	SSP1-1.9	r5i1p1f1	2023	0.04832798130016158
TLS	CanESM5	SSP1-1.9	r5i1p1f1	2024	-0.12479087409386125
TLS	CanESM5	SSP1-1.9	r5i1p1f1	2025	0.03907368914173048
TLS	CanESM5	SSP1-1.9	r5i1p1f1	2026	-0.06553988916203934
TLS	CanESM5	SSP1-1.9	r5i1p1f1	2027	-0.2143603452961429
TLS	CanESM5	SSP1-1.9	r5i1p1f1	2028	-0.04468083510306542
TLS	CanESM5	SSP1-1.9	r5i1p1f1	2029	-0.06023351661568199
TLS	CanESM5	SSP1-1.9	r5i1p1f1	2030	-0.1789732389027563
TLS	CanESM5	SSP1-1.9	r5i1p1f1	2031	-0.17244355646164422
TLS	CanESM5	SSP1-1.9	r5i1p1f1	2032	-0.07831399803023942
TLS	CanESM5	SSP1-1.9	r5i1p1f1	2033	-0.2918187996392021
TLS	CanESM5	SSP1-1.9	r5i1p1f1	2034	-0.22242571083504004
TLS	CanESM5	SSP1-1.9	r5i1p1f1	2035	-0.05751540644806141
TLS	CanESM5	SSP1-1.9	r5i1p1f1	2036	-0.08977128313583194
TLS	CanESM5	SSP1-1.9	r5i1p1f1	2037	0.030014162610484618
TLS	CanESM5	SSP1-1.9	r5i1p1f1	2038	-0.19835603794373924
TLS	CanESM5	SSP1-1.9	r5i1p1f1	2039	-0.11096209528122358
TLS	CanESM5	SSP1-1.9	r5i1p1f1	2040	-0.08607037323304212
TLS	CanESM5	SSP1-1.9	r5i1p1f1	2041	-0.07942023554758748
TLS	CanESM5	SSP1-1.9	r5i1p1f1	2042	-0.12309620101322594
TLS	CanESM5	SSP1-1.9	r5i1p1f1	2043	-0.21003423368998142
TLS	CanESM5	SSP1-1.9	r5i1p1f1	2044	-0.02868127377359997
TLS	CanESM5	SSP1-1.9	r5i1p1f1	2045	-0.0025805646345418154
TLS	CanESM5	SSP1-1.9	r5i1p2f1	2023	0.1267746461822128
TLS	CanESM5	SSP1-1.9	r5i1p2f1	2024	0.009766763332123674
TLS	CanESM5	SSP1-1.9	r5i1p2f1	2025	-0.030311371422413913
TLS	CanESM5	SSP1-1.9	r5i1p2f1	2026	0.15499888508716708
TLS	CanESM5	SSP1-1.9	r5i1p2f1	2027	0.05903353013715673
TLS	CanESM5	SSP1-1.9	r5i1p2f1	2028	-0.060497352557121076
TLS	CanESM5	SSP1-1.9	r5i1p2f1	2029	-0.01533600737712959
TLS	CanESM5	SSP1-1.9	r5i1p2f1	2030	-0.11166227273096752
TLS	CanESM5	SSP1-1.9	r5i1p2f1	2031	-0.16531204846850756
TLS	CanESM5	SSP1-1.9	r5i1p2f1	2032	-0.04498916528120844
TLS	CanESM5	SSP1-1.9	r5i1p2f1	2033	-0.1402833720567287
TLS	CanESM5	SSP1-1.9	r5i1p2f1	2034	0.015015965387732422
TLS	CanESM5	SSP1-1.9	r5i1p2f1	2035	0.027722594158205993
TLS	CanESM5	SSP1-1.9	r5i1p2f1	2036	-0.05672893831516035
TLS	CanESM5	SSP1-1.9	r5i1p2f1	2037	0.18482327115157204
TLS	CanESM5	SSP1-1.9	r5i1p2f1	2038	-0.04264103584907275
TLS	CanESM5	SSP1-1.9	r5i1p2f1	2039	0.009041459085324277
TLS	CanESM5	SSP1-1.9	r5i1p2f1	2040	0.06192157654220409
TLS	CanESM5	SSP1-1.9	r5i1p2f1	2041	-0.03700612467000042
TLS	CanESM5	SSP1-1.9	r5i1p2f1	2042	-0.013835483592146147
TLS	CanESM5	SSP1-1.9	r5i1p2f1	2043	-0.09777063726562574
TLS	CanESM5	SSP1-1.9	r5i1p2f1	2044	0.0456855834533485
TLS	CanESM5	SSP1-1.9	r5i1p2f1	2045	0.10878804059171898
TLS	CanESM5	SSP1-1.9	r6i1p1f1	2023	0.07321623506547326
TLS	CanESM5	SSP1-1.9	r6i1p1f1	2024	-0.02984875490525951
TLS	CanESM5	SSP1-1.9	r6i1p1f1	2025	0.01882893513311501
TLS	CanESM5	SSP1-1.9	r6i1p1f1	2026	-0.031829316195171486
TLS	CanESM5	SSP1-1.9	r6i1p1f1	2027	-0.07244776539229747
TLS	CanESM5	SSP1-1.9	r6i1p1f1	2028	0.08236688123614044
TLS	CanESM5	SSP1-1.9	r6i1p1f1	2029	0.0494055456930198
TLS	CanESM5	SSP1-1.9	r6i1p1f1	2030	-0.19191298188067663
TLS	CanESM5	SSP1-1.9	r6i1p1f1	2031	-0.17875155568052037
TLS	CanESM5	SSP1-1.9	r6i1p1f1	2032	-0.11597556907796047
TLS	CanESM5	SSP1-1.9	r6i1p1f1	2033	-0.1561191373061206
TLS	CanESM5	SSP1-1.9	r6i1p1f1	2034	0.069558177445316
TLS	CanESM5	SSP1-1.9	r6i1p1f1	2035	0.12527028220944203
TLS	CanESM5	SSP1-1.9	r6i1p1f1	2036	0.009147291216265785
TLS	CanESM5	SSP1-1.9	r6i1p1f1	2037	0.1636808518448447
TLS	CanESM5	SSP1-1.9	r6i1p1f1	2038	0.06821844926736276
TLS	CanESM5	SSP1-1.9	r6i1p1f1	2039	-0.03514926272697494
TLS	CanESM5	SSP1-1.9	r6i1p1f1	2040	0.057890490671326233
TLS	CanESM5	SSP1-1.9	r6i1p1f1	2041	0.048786493277390264
TLS	CanESM5	SSP1-1.9	r6i1p1f1	2042	0.10383361777826394
TLS	CanESM5	SSP1-1.9	r6i1p1f1	2043	-0.18266936306386583
TLS	CanESM5	SSP1-1.9	r6i1p1f1	2044	-0.029680497138400597
TLS	CanESM5	SSP1-1.9	r6i1p1f1	2045	0.008925927281069335
TLS	CanESM5	SSP1-1.9	r6i1p2f1	2023	0.049792678681029656
TLS	CanESM5	SSP1-1.9	r6i1p2f1	2024	0.01276951416986094
TLS	CanESM5	SSP1-1.9	r6i1p2f1	2025	0.08830628488553316
TLS	CanESM5	SSP1-1.9	r6i1p2f1	2026	-0.10728731207072428
TLS	CanESM5	SSP1-1.9	r6i1p2f1	2027	-0.08143624517202852
TLS	CanESM5	SSP1-1.9	r6i1p2f1	2028	-0.010440191734176096
TLS	CanESM5	SSP1-1.9	r6i1p2f1	2029	-0.0011613872113116486
TLS	CanESM5	SSP1-1.9	r6i1p2f1	2030	-0.08705290016641243
TLS	CanESM5	SSP1-1.9	r6i1p2f1	2031	-0.25612457175722625
TLS	CanESM5	SSP1-1.9	r6i1p2f1	2032	-0.19195047487403372
TLS	CanESM5	SSP1-1.9	r6i1p2f1	2033	-0.15641745314619016
TLS	CanESM5	SSP1-1.9	r6i1p2f1	2034	-0.12950000894451819
TLS	CanESM5	SSP1-1.9	r6i1p2f1	2035	-0.06129882194193215
TLS	CanESM5	SSP1-1.9	r6i1p2f1	2036	-0.12100680404813602
TLS	CanESM5	SSP1-1.9	r6i1p2f1	2037	-0.004451721723512492
TLS	CanESM5	SSP1-1.9	r6i1p2f1	2038	-0.011479200972928538
TLS	CanESM5	SSP1-1.9	r6i1p2f1	2039	0.014330880360006404
TLS	CanESM5	SSP1-1.9	r6i1p2f1	2040	-0.02860958447917028
TLS	CanESM5	SSP1-1.9	r6i1p2f1	2041	-0.1801322395235445
TLS	CanESM5	SSP1-1.9	r6i1p2f1	2042	0.020647863737281114
TLS	CanESM5	SSP1-1.9	r6i1p2f1	2043	-0.24582120317242584
TLS	CanESM5	SSP1-1.9	r6i1p2f1	2044	0.008281413369246593
TLS	CanESM5	SSP1-1.9	r6i1p2f1	2045	-0.026990439455062187
TLS	CanESM5	SSP1-1.9	r7i1p2f1	2023	0.11475184372869762
TLS	CanESM5	SSP1-1.9	r7i1p2f1	2024	-0.06702101779416125
TLS	CanESM5	SSP1-1.9	r7i1p2f1	2025	-0.024543179086890632
TLS	CanESM5	SSP1-1.9	r7i1p2f1	2026	0.02895761297889976
TLS	CanESM5	SSP1-1.9	r7i1p2f1	2027	0.00456203086960727
TLS	CanESM5	SSP1-1.9	r7i1p2f1	2028	-0.08045365989934794
TLS	CanESM5	SSP1-1.9	r7i1p2f1	2029	-0.1555935256922112
TLS	CanESM5	SSP1-1.9	r7i1p2f1	2030	-0.15961157656016667
TLS	CanESM5	SSP1-1.9	r7i1p2f1	2031	-0.2601769254002875
TLS	CanESM5	SSP1-1.9	r7i1p2f1	2032	-0.03706844717220292
TLS	CanESM5	SSP1-1.9	r7i1p2f1	2033	0.00457630412574872
TLS	CanESM5	SSP1-1.9	r7i1p2f1	2034	-0.04604188224490713
TLS	CanESM5	SSP1-1.9	r7i1p2f1	2035	0.10759774280688816
TLS	CanESM5	SSP1-1.9	r7i1p2f1	2036	-0.07960195121216884
TLS	CanESM5	SSP1-1.9	r7i1p2f1	2037	0.12941910174211557
TLS	CanESM5	SSP1-1.9	r7i1p2f1	2038	0.009355760388501722
TLS	CanESM5	SSP1-1.9	r7i1p2f1	2039	0.07196463520568841
TLS	CanESM5	SSP1-1.9	r7i1p2f1	2040	-0.03366781691727283
TLS	CanESM5	SSP1-1.9	r7i1p2f1	2041	-0.0920139750259068
TLS	CanESM5	SSP1-1.9	r7i1p2f1	2042	0.06684477068137085
TLS	CanESM5	SSP1-1.9	r7i1p2f1	2043	-0.23637444531595975
TLS	CanESM5	SSP1-1.9	r7i1p2f1	2044	-0.10238414193599965
TLS	CanESM5	SSP1-1.9	r7i1p2f1	2045	0.07895097695271147
TLS	CanESM5	SSP1-1.9	r9i1p2f1	2023	0.10586223892255475
TLS	CanESM5	SSP1-1.9	r9i1p2f1	2024	-0.0687002083625714
TLS	CanESM5	SSP1-1.9	r9i1p2f1	2025	0.07514288505882405
TLS	CanESM5	SSP1-1.9	r9i1p2f1	2026	0.09059715321851058
TLS	CanESM5	SSP1-1.9	r9i1p2f1	2027	-0.1003620742016551
TLS	CanESM5	SSP1-1.9	r9i1p2f1	2028	-0.028372326011549376
TLS	CanESM5	SSP1-1.9	r9i1p2f1	2029	0.07112290626346862
TLS	CanESM5	SSP1-1.9	r9i1p2f1	2030	-0.07000671702667205
TLS	CanESM5	SSP1-1.9	r9i1p2f1	2031	-0.05635867057020505
TLS	CanESM5	SSP1-1.9	r9i1p2f1	2032	-0.08239737037220607
TLS	CanESM5	SSP1-1.9	r9i1p2f1	2033	-0.1323360073162121
TLS	CanESM5	SSP1-1.9	r9i1p2f1	2034	0.011646277540904748
TLS	CanESM5	SSP1-1.9	r9i1p2f1	2035	-0.03884028531908257
TLS	CanESM5	SSP1-1.9	r9i1p2f1	2036	0.036954810635535296
TLS	CanESM5	SSP1-1.9	r9i1p2f1	2037	0.04483423949261578
TLS	CanESM5	SSP1-1.9	r9i1p2f1	2038	0.06003609140373101
TLS	CanESM5	SSP1-1.9	r9i1p2f1	2039	0.010505898230775301
TLS	CanESM5	SSP1-1.9	r9i1p2f1	2040	0.08965953385325065
TLS	CanESM5	SSP1-1.9	r9i1p2f1	2041	0.017405902318529343
TLS	CanESM5	SSP1-1.9	r9i1p2f1	2042	0.08284846367791943
TLS	CanESM5	SSP1-1.9	r9i1p2f1	2043	-0.1448636507090839
TLS	CanESM5	SSP1-1.9	r9i1p2f1	2044	0.1573852284402335
TLS	CanESM5	SSP1-1.9	r9i1p2f1	2045	0.024136821416504972
TLS	CanESM5	SSP2-4.5	r10i1p2f1	2023	0.14502332817156116
TLS	CanESM5	SSP2-4.5	r10i1p2f1	2024	-0.023406445819688315
TLS	CanESM5	SSP2-4.5	r10i1p2f1	2025	0.02919666972121604
TLS	CanESM5	SSP2-4.5	r10i1p2f1	2026	0.04035845128228743
TLS	CanESM5	SSP2-4.5	r10i1p2f1	2027	-0.04668821678660606
TLS	CanESM5	SSP2-4.5	r10i1p2f1	2028	-0.10116011299700745
TLS	CanESM5	SSP2-4.5	r10i1p2f1	2029	-0.08528398375520396
TLS	CanESM5	SSP2-4.5	r10i1p2f1	2030	-0.08186202603531001
TLS	CanESM5	SSP2-4.5	r10i1p2f1	2031	-0.20556692712187896
TLS	CanESM5	SSP2-4.5	r10i1p2f1	2032	-0.1066736965245525
TLS	CanESM5	SSP2-4.5	r10i1p2f1	2033	-0.19299594597953273
TLS	CanESM5	SSP2-4.5	r10i1p2f1	2034	-0.1010104362686377
TLS	CanESM5	SSP2-4.5	r10i1p2f1	2035	0.03512852646443321
TLS	CanESM5	SSP2-4.5	r10i1p2f1	2036	-0.04887461754063338
TLS	CanESM5	SSP2-4.5	r10i1p2f1	2037	-0.021688146128383323
TLS	CanESM5	SSP2-4.5	r10i1p2f1	2038	-0.07886080606834867
TLS	CanESM5	SSP2-4.5	r10i1p2f1	2039	-0.08386169040255709
TLS	CanESM5	SSP2-4.5	r10i1p2f1	2040	-0.09399565360254769
TLS	CanESM5	SSP2-4.5	r10i1p2f1	2041	-0.15652096921454017
TLS	CanESM5	SSP2-4.5	r10i1p2f1	2042	-0.12235219431804012
TLS	CanESM5	SSP2-4.5	r10i1p2f1	2043	-0.1845839319809386
TLS	CanESM5	SSP2-4.5	r10i1p2f1	2044	0.001467473820326859
TLS	CanESM5	SSP2-4.5	r10i1p2f1	2045	-0.006775467253788747
TLS	CanESM5	SSP2-4.5	r11i1p2f1	2023	0.13510064140092481
TLS	CanESM5	SSP2-4.5	r11i1p2f1	2024	-0.04805481469406914
TLS	CanESM5	SSP2-4.5	r11i1p2f1	2025	0.0630543671146313
TLS	CanESM5	SSP2-4.5	r11i1p2f1	2026	-0.007860470260879993
TLS	CanESM5	SSP2-4.5	r11i1p2f1	2027	-0.034745001616755644
TLS	CanESM5	SSP2-4.5	r11i1p2f1	2028	-0.04896447674846627
TLS	CanESM5	SSP2-4.5	r11i1p2f1	2029	-0.10679533661951268
TLS	CanESM5	SSP2-4.5	r11i1p2f1	2030	-0.15713254648980524
TLS	CanESM5	SSP2-4.5	r11i1p2f1	2031	-0.26323856859923467
TLS	CanESM5	SSP2-4.5	r11i1p2f1	2032	-0.21231671860564916
TLS	CanESM5	SSP2-4.5	r11i1p2f1	2033	-0.203623164353246
TLS	CanESM5	SSP2-4.5	r11i1p2f1	2034	-0.006122400851523935
TLS	CanESM5	SSP2-4.5	r11i1p2f1	2035	-0.06966925080456576
TLS	CanESM5	SSP2-4.5	r11i1p2f1	2036	-0.16201659932511348
TLS	CanESM5	SSP2-4.5	r11i1p2f1	2037	-0.10189176651201137
TLS	CanESM5	SSP2-4.5	r11i1p2f1	2038	-0.05244981920492364
TLS	CanESM5	SSP2-4.5	r11i1p2f1	2039	-0.09449277309238369
TLS	CanESM5	SSP2-4.5	r11i1p2f1	2040	-0.12286682506172042
TLS	CanESM5	SSP2-4.5	r11i1p2f1	2041	-0.24295252897752562
TLS	CanESM5	SSP2-4.5	r11i1p2f1	2042	-0.15471472429288724
TLS	CanESM5	SSP2-4.5	r11i1p2f1	2043	-0.2341709341060607
TLS	CanESM5	SSP2-4.5	r11i1p2f1	2044	-0.17506237622669119
TLS	CanESM5	SSP2-4.5	r11i1p2f1	2045	-0.15705930907020615
TLS	CanESM5	SSP2-4.5	r12i1p1f1	2023	0.14957544303990744
TLS	CanESM5	SSP2-4.5	r12i1p1f1	2024	-0.09288493599854064
TLS	CanESM5	SSP2-4.5	r12i1p1f1	2025	-0.010853780799237711
TLS	CanESM5	SSP2-4.5	r12i1p1f1	2026	-0.043511603899759166
TLS	CanESM5	SSP2-4.5	r12i1p1f1	2027	-0.09152302612895369
TLS	CanESM5	SSP2-4.5	r12i1p1f1	2028	-0.046631882009876335
TLS	CanESM5	SSP2-4.5	r12i1p1f1	2029	-0.07652750371153161
TLS	CanESM5	SSP2-4.5	r12i1p1f1	2030	-0.13439977204930642
TLS	CanESM5	SSP2-4.5	r12i1p1f1	2031	-0.2501065661452344
TLS	CanESM5	SSP2-4.5	r12i1p1f1	2032	-0.05616983010133936
TLS	CanESM5	SSP2-4.5	r12i1p1f1	2033	-0.1537441124725092
TLS	CanESM5	SSP2-4.5	r12i1p1f1	2034	-0.04968827564485423
TLS	CanESM5	SSP2-4.5	r12i1p1f1	2035	0.051793682503500804
TLS	CanESM5	SSP2-4.5	r12i1p1f1	2036	-0.07908677488728699
TLS	CanESM5	SSP2-4.5	r12i1p1f1	2037	-0.007825588647023096
TLS	CanESM5	SSP2-4.5	r12i1p1f1	2038	-0.11357385109349138
TLS	CanESM5	SSP2-4.5	r12i1p1f1	2039	-0.014695405928591754
TLS	CanESM5	SSP2-4.5	r12i1p1f1	2040	-0.04599256594434564
TLS	CanESM5	SSP2-4.5	r12i1p1f1	2041	-0.1427614876988912
TLS	CanESM5	SSP2-4.5	r12i1p1f1	2042	-0.03381070228550698
TLS	CanESM5	SSP2-4.5	r12i1p1f1	2043	-0.21056399366241862
TLS	CanESM5	SSP2-4.5	r12i1p1f1	2044	-0.11721461819766432
TLS	CanESM5	SSP2-4.5	r12i1p1f1	2045	-0.08747860367978433
TLS	CanESM5	SSP2-4.5	r12i1p2f1	2023	0.09003938784249499
TLS	CanESM5	SSP2-4.5	r12i1p2f1	2024	-0.08366979442558886
TLS	CanESM5	SSP2-4.5	r12i1p2f1	2025	0.03713616281797272
TLS	CanESM5	SSP2-4.5	r12i1p2f1	2026	0.07097512899164826
TLS	CanESM5	SSP2-4.5	r12i1p2f1	2027	0.009323398668129812
TLS	CanESM5	SSP2-4.5	r12i1p2f1	2028	0.036009410233845074
TLS	CanESM5	SSP2-4.5	r12i1p2f1	2029	-0.06300495398090789
TLS	CanESM5	SSP2-4.5	r12i1p2f1	2030	0.06661688695658086
TLS	CanESM5	SSP2-4.5	r12i1p2f1	2031	-0.24819293656506147
TLS	CanESM5	SSP2-4.5	r12i1p2f1	2032	-0.06487427614760577
TLS	CanESM5	SSP2-4.5	r12i1p2f1	2033	-0.13157683008424215
TLS	CanESM5	SSP2-4.5	r12i1p2f1	2034	0.0422184655825788
TLS	CanESM5	SSP2-4.5	r12i1p2f1	2035	-0.026581654490740902
TLS	CanESM5	SSP2-4.5	r12i1p2f1	2036	-0.04065625130365902
TLS	CanESM5	SSP2-4.5	r12i1p2f1	2037	-0.08334160932946588
TLS	CanESM5	SSP2-4.5	r12i1p2f1	2038	-0.12484593413964262
TLS	CanESM5	SSP2-4.5	r12i1p2f1	2039	-0.035070865854237354
TLS	CanESM5	SSP2-4.5	r12i1p2f1	2040	-0.07140905787471752
TLS	CanESM5	SSP2-4.5	r12i1p2f1	2041	-0.15565904646314266
TLS	CanESM5	SSP2-4.5	r12i1p2f1	2042	-0.059064941146203864
TLS	CanESM5	SSP2-4.5	r12i1p2f1	2043	-0.11791375227494427
TLS	CanESM5	SSP2-4.5	r12i1p2f1	2044	-0.11291089525127518
TLS	CanESM5	SSP2-4.5	r12i1p2f1	2045	-0.1794433496121428
TLS	CanESM5	SSP2-4.5	r13i1p1f1	2023	0.044804602371698365
TLS	CanESM5	SSP2-4.5	r13i1p1f1	2024	0.03919945643494316
TLS	CanESM5	SSP2-4.5	r13i1p1f1	2025	0.0765736724422652
TLS	CanESM5	SSP2-4.5	r13i1p1f1	2026	-0.11175936285101784
TLS	CanESM5	SSP2-4.5	r13i1p1f1	2027	-0.10088536781293556
TLS	CanESM5	SSP2-4.5	r13i1p1f1	2028	-0.06760822440273273
TLS	CanESM5	SSP2-4.5	r13i1p1f1	2029	-0.15624042077749323
TLS	CanESM5	SSP2-4.5	r13i1p1f1	2030	-0.09770177153990289
TLS	CanESM5	SSP2-4.5	r13i1p1f1	2031	-0.30275668593716887
TLS	CanESM5	SSP2-4.5	r13i1p1f1	2032	-0.08033320658944376
TLS	CanESM5	SSP2-4.5	r13i1p1f1	2033	-0.13832107718545217
TLS	CanESM5	SSP2-4.5	r13i1p1f1	2034	0.00011084744400591262
TLS	CanESM5	SSP2-4.5	r13i1p1f1	2035	-0.01400845878583823
TLS	CanESM5	SSP2-4.5	r13i1p1f1	2036	-0.08611300089472707
TLS	CanESM5	SSP2-4.5	r13i1p1f1	2037	-0.020381713543571323
TLS	CanESM5	SSP2-4.5	r13i1p1f1	2038	-0.18327065778473184
TLS	CanESM5	SSP2-4.5	r13i1p1f1	2039	-0.054034951773729745
TLS	CanESM5	SSP2-4.5	r13i1p1f1	2040	-0.1731079431420426
TLS	CanESM5	SSP2-4.5	r13i1p1f1	2041	-0.3376293013837426
TLS	CanESM5	SSP2-4.5	r13i1p1f1	2042	-0.23731339931944717
TLS	CanESM5	SSP2-4.5	r13i1p1f1	2043	-0.20141241373559637
TLS	CanESM5	SSP2-4.5	r13i1p1f1	2044	-0.12602885683705267
TLS	CanESM5	SSP2-4.5	r13i1p1f1	2045	-0.1318024773408979
TLS	CanESM5	SSP2-4.5	r13i1p2f1	2023	0.12962559900478254
TLS	CanESM5	SSP2-4.5	r13i1p2f1	2024	-0.13351688990573507
TLS	CanESM5	SSP2-4.5	r13i1p2f1	2025	0.10798897659017825
TLS	CanESM5	SSP2-4.5	r13i1p2f1	2026	-0.033058602436085494
TLS	CanESM5	SSP2-4.5	r13i1p2f1	2027	0.030872709426517986
TLS	CanESM5	SSP2-4.5	r13i1p2f1	2028	-0.052872925310424534
TLS	CanESM5	SSP2-4.5	r13i1p2f1	2029	-0.18648774146538472
TLS	CanESM5	SSP2-4.5	r13i1p2f1	2030	-0.06847407185153997
TLS	CanESM5	SSP2-4.5	r13i1p2f1	2031	-0.2526225834938032
TLS	CanESM5	SSP2-4.5	r13i1p2f1	2032	-0.07400616477508493
TLS	CanESM5	SSP2-4.5	r13i1p2f1	2033	-0.19728947267856256
TLS	CanESM5	SSP2-4.5	r13i1p2f1	2034	-0.05454360437525452
TLS	CanESM5	SSP2-4.5	r13i1p2f1	2035	0.0757210574766134
TLS	CanESM5	SSP2-4.5	r13i1p2f1	2036	-0.16869882980060424
TLS	CanESM5	SSP2-4.5	r13i1p2f1	2037	-0.063869831225702
TLS	CanESM5	SSP2-4.5	r13i1p2f1	2038	-0.10309452141208908
TLS	CanESM5	SSP2-4.5	r13i1p2f1	2039	-0.12123616696450767
TLS	CanESM5	SSP2-4.5	r13i1p2f1	2040	-0.10281337040669314
TLS	CanESM5	SSP2-4.5	r13i1p2f1	2041	-0.18821805294072647
TLS	CanESM5	SSP2-4.5	r13i1p2f1	2042	-0.19366799645817423
TLS	CanESM5	SSP2-4.5	r13i1p2f1	2043	-0.2322064198201872
TLS	CanESM5	SSP2-4.5	r13i1p2f1	2044	-0.21473790263061687
TLS	CanESM5	SSP2-4.5	r13i1p2f1	2045	-0.07364233349613869
TLS	CanESM5	SSP2-4.5	r14i1p1f1	2023	0.12613064899505844
TLS	CanESM5	SSP2-4.5	r14i1p1f1	2024	-0.01882807782661189
TLS	CanESM5	SSP2-4.5	r14i1p1f1	2025	0.11780840851085372
TLS	CanESM5	SSP2-4.5	r14i1p1f1	2026	0.016144124325023768
TLS	CanESM5	SSP2-4.5	r14i1p1f1	2027	-0.1568703185922118
TLS	CanESM5	SSP2-4.5	r14i1p1f1	2028	-0.10639656424174859
TLS	CanESM5	SSP2-4.5	r14i1p1f1	2029	-0.05866590641110747
TLS	CanESM5	SSP2-4.5	r14i1p1f1	2030	-0.09870838478533983
TLS	CanESM5	SSP2-4.5	r14i1p1f1	2031	-0.3202344652062834
TLS	CanESM5	SSP2-4.5	r14i1p1f1	2032	-0.18324208577817558
TLS	CanESM5	SSP2-4.5	r14i1p1f1	2033	-0.19862922017324536
TLS	CanESM5	SSP2-4.5	r14i1p1f1	2034	-0.12170287628384813
TLS	CanESM5	SSP2-4.5	r14i1p1f1	2035	-0.08421767712772521
TLS	CanESM5	SSP2-4.5	r14i1p1f1	2036	-0.2062167523505707
TLS	CanESM5	SSP2-4.5	r14i1p1f1	2037	-0.006988633620665041
TLS	CanESM5	SSP2-4.5	r14i1p1f1	2038	-0.09654423261372358
TLS	CanESM5	SSP2-4.5	r14i1p1f1	2039	-0.1433547150148513
TLS	CanESM5	SSP2-4.5	r14i1p1f1	2040	-0.07482181225546469
TLS	CanESM5	SSP2-4.5	r14i1p1f1	2041	-0.2763647723646443
TLS	CanESM5	SSP2-4.5	r14i1p1f1	2042	-0.22735519891205058
TLS	CanESM5	SSP2-4.5	r14i1p1f1	2043	-0.18572719888413758
TLS	CanESM5	SSP2-4.5	r14i1p1f1	2044	-0.07919496794050929
TLS	CanESM5	SSP2-4.5	r14i1p1f1	2045	-0.10335053788674031
TLS	CanESM5	SSP2-4.5	r14i1p2f1	2023	0.18552293984362223
TLS	CanESM5	SSP2-4.5	r14i1p2f1	2024	-0.10863206227381283
TLS	CanESM5	SSP2-4.5	r14i1p2f1	2025	0.04234199770164082
TLS	CanESM5	SSP2-4.5	r14i1p2f1	2026	-0.030466718800170156
TLS	CanESM5	SSP2-4.5	r14i1p2f1	2027	-0.15614596000290248
TLS	CanESM5	SSP2-4.5	r14i1p2f1	2028	-0.1095770225007584
TLS	CanESM5	SSP2-4.5	r14i1p2f1	2029	-0.08809996384343322
TLS	CanESM5	SSP2-4.5	r14i1p2f1	2030	-0.054809144187402126
TLS	CanESM5	SSP2-4.5	r14i1p2f1	2031	-0.21748067166433316
TLS	CanESM5	SSP2-4.5	r14i1p2f1	2032	-0.028571223825281322
TLS	CanESM5	SSP2-4.5	r14i1p2f1	2033	-0.2539160336305031
TLS	CanESM5	SSP2-4.5	r14i1p2f1	2034	-0.20048024859218572
TLS	CanESM5	SSP2-4.5	r14i1p2f1	2035	-0.11684093246049088
TLS	CanESM5	SSP2-4.5	r14i1p2f1	2036	-0.1325090029820899
TLS	CanESM5	SSP2-4.5	r14i1p2f1	2037	-0.06019850587961173
TLS	CanESM5	SSP2-4.5	r14i1p2f1	2038	-0.1750346152010991
TLS	CanESM5	SSP2-4.5	r14i1p2f1	2039	-0.10742940234837306
TLS	CanESM5	SSP2-4.5	r14i1p2f1	2040	-0.11310205124672734
TLS	CanESM5	SSP2-4.5	r14i1p2f1	2041	-0.23907177149337144
TLS	CanESM5	SSP2-4.5	r14i1p2f1	2042	-0.2530939959476086
TLS	CanESM5	SSP2-4.5	r14i1p2f1	2043	-0.30496854973884524
TLS	CanESM5	SSP2-4.5	r14i1p2f1	2044	-0.03547588274102509
TLS	CanESM5	SSP2-4.5	r14i1p2f1	2045	-0.23628620572910108
TLS	CanESM5	SSP2-4.5	r15i1p2f1	2023	0.2501150444511211
TLS	CanESM5	SSP2-4.5	r15i1p2f1	2024	-0.12234733100231665
TLS	CanESM5	SSP2-4.5	r15i1p2f1	2025	0.006429540658160704
TLS	CanESM5	SSP2-4.5	r15i1p2f1	2026	-0.017159300514748566
TLS	CanESM5	SSP2-4.5	r15i1p2f1	2027	-0.043901876783479565
TLS	CanESM5	SSP2-4.5	r15i1p2f1	2028	-0.14234183126598055
TLS	CanESM5	SSP2-4.5	r15i1p2f1	2029	-0.17659800081352728
TLS	CanESM5	SSP2-4.5	r15i1p2f1	2030	-0.06773505883742814
TLS	CanESM5	SSP2-4.5	r15i1p2f1	2031	-0.27886882182954764
TLS	CanESM5	SSP2-4.5	r15i1p2f1	2032	-0.11333009006818884
TLS	CanESM5	SSP2-4.5	r15i1p2f1	2033	-0.048547807298945145
TLS	CanESM5	SSP2-4.5	r15i1p2f1	2034	0.0841224721475271
TLS	CanESM5	SSP2-4.5	r15i1p2f1	2035	-0.030195509805594156
TLS	CanESM5	SSP2-4.5	r15i1p2f1	2036	-0.14756392199572588
TLS	CanESM5	SSP2-4.5	r15i1p2f1	2037	0.1339302288622548
TLS	CanESM5	SSP2-4.5	r15i1p2f1	2038	-0.15037999524327006
TLS	CanESM5	SSP2-4.5	r15i1p2f1	2039	-0.1086858992183295
TLS	CanESM5	SSP2-4.5	r15i1p2f1	2040	-0.12704120184579892
TLS	CanESM5	SSP2-4.5	r15i1p2f1	2041	-0.1021499118229201
TLS	CanESM5	SSP2-4.5	r15i1p2f1	2042	-0.15760176298570627
TLS	CanESM5	SSP2-4.5	r15i1p2f1	2043	-0.19996433373927402
TLS	CanESM5	SSP2-4.5	r15i1p2f1	2044	0.06212308093964225
TLS	CanESM5	SSP2-4.5	r15i1p2f1	2045	-0.0076605134928797725
TLS	CanESM5	SSP2-4.5	r16i1p1f1	2023	0.07490950143508712
TLS	CanESM5	SSP2-4.5	r16i1p1f1	2024	-0.05530093427898919
TLS	CanESM5	SSP2-4.5	r16i1p1f1	2025	0.13167165064834307
TLS	CanESM5	SSP2-4.5	r16i1p1f1	2026	0.12456673864284085
TLS	CanESM5	SSP2-4.5	r16i1p1f1	2027	-0.18834972388239635
TLS	CanESM5	SSP2-4.5	r16i1p1f1	2028	-0.147095557957158
TLS	CanESM5	SSP2-4.5	r16i1p1f1	2029	-0.1303002511098157
TLS	CanESM5	SSP2-4.5	r16i1p1f1	2030	0.007208494711704816
TLS	CanESM5	SSP2-4.5	r16i1p1f1	2031	-0.037488511182175444
TLS	CanESM5	SSP2-4.5	r16i1p1f1	2032	-0.15731937699689524
TLS	CanESM5	SSP2-4.5	r16i1p1f1	2033	-0.17247552121119725
TLS	CanESM5	SSP2-4.5	r16i1p1f1	2034	0.024660621159483753
TLS	CanESM5	SSP2-4.5	r16i1p1f1	2035	0.17842761222414083
TLS	CanESM5	SSP2-4.5	r16i1p1f1	2036	-0.11195330080039412
TLS	CanESM5	SSP2-4.5	r16i1p1f1	2037	-0.028260086345881064
TLS	CanESM5	SSP2-4.5	r16i1p1f1	2038	-0.1063138742637193
TLS	CanESM5	SSP2-4.5	r16i1p1f1	2039	-0.01568222167875888
TLS	CanESM5	SSP2-4.5	r16i1p1f1	2040	-0.08251981861658919
TLS	CanESM5	SSP2-4.5	r16i1p1f1	2041	-0.17234332400278163
TLS	CanESM5	SSP2-4.5	r16i1p1f1	2042	-0.1165698468580274
TLS	CanESM5	SSP2-4.5	r16i1p1f1	2043	-0.33355411392295764
TLS	CanESM5	SSP2-4.5	r16i1p1f1	2044	-0.10787774175031473
TLS	CanESM5	SSP2-4.5	r16i1p1f1	2045	-0.019150955548298043
TLS	CanESM5	SSP2-4.5	r16i1p2f1	2023	0.037186739045949935
TLS	CanESM5	SSP2-4.5	r16i1p2f1	2024	-0.0504997452475493
TLS	CanESM5	SSP2-4.5	r16i1p2f1	2025	0.10023411138141114
TLS	CanESM5	SSP2-4.5	r16i1p2f1	2026	-0.09413092943123047
TLS	CanESM5	SSP2-4.5	r16i1p2f1	2027	-0.17278772041805723
TLS	CanESM5	SSP2-4.5	r16i1p2f1	2028	-0.04767542299538263
TLS	CanESM5	SSP2-4.5	r16i1p2f1	2029	-0.22936832670851004
TLS	CanESM5	SSP2-4.5	r16i1p2f1	2030	-0.13286414539334146
TLS	CanESM5	SSP2-4.5	r16i1p2f1	2031	-0.309257561432446
TLS	CanESM5	SSP2-4.5	r16i1p2f1	2032	-0.23036158963162734
TLS	CanESM5	SSP2-4.5	r16i1p2f1	2033	-0.12824613829030795
TLS	CanESM5	SSP2-4.5	r16i1p2f1	2034	-0.06759698053394914
TLS	CanESM5	SSP2-4.5	r16i1p2f1	2035	-0.017148751452168653
TLS	CanESM5	SSP2-4.5	r16i1p2f1	2036	-0.17292499224953417
TLS	CanESM5	SSP2-4.5	r16i1p2f1	2037	-0.16805298078378428
TLS	CanESM5	SSP2-4.5	r16i1p2f1	2038	-0.12575570539416958
TLS	CanESM5	SSP2-4.5	r16i1p2f1	2039	-0.022899905294110567
TLS	CanESM5	SSP2-4.5	r16i1p2f1	2040	-0.11782356570924435
TLS	CanESM5	SSP2-4.5	r16i1p2f1	2041	-0.2239595096789344
TLS	CanESM5	SSP2-4.5	r16i1p2f1	2042	-0.20502038253789578
TLS	CanESM5	SSP2-4.5	r16i1p2f1	2043	-0.29616699884553555
TLS	CanESM5	SSP2-4.5	r16i1p2f1	2044	-0.15157155594297933
TLS	CanESM5	SSP2-4.5	r16i1p2f1	2045	-0.08870538181744791
TLS	CanESM5	SSP2-4.5	r17i1p1f1	2023	0.128162159829742
TLS	CanESM5	SSP2-4.5	r17i1p1f1	2024	-0.09729919502157713
TLS	CanESM5	SSP2-4.5	r17i1p1f1	2025	0.05261407763654802
TLS	CanESM5	SSP2-4.5	r17i1p1f1	2026	-0.00040029221665349723
TLS	CanESM5	SSP2-4.5	r17i1p1f1	2027	-0.10078504663371746
TLS	CanESM5	SSP2-4.5	r17i1p1f1	2028	-0.014143936018655268
TLS	CanESM5	SSP2-4.5	r17i1p1f1	2029	-0.13507347060675556
TLS	CanESM5	SSP2-4.5	r17i1p1f1	2030	-0.1101070791409029
TLS	CanESM5	SSP2-4.5	r17i1p1f1	2031	-0.15298740940454536
TLS	CanESM5	SSP2-4.5	r17i1p1f1	2032	-0.027739734308823927
TLS	CanESM5	SSP2-4.5	r17i1p1f1	2033	0.053506210666938614
TLS	CanESM5	SSP2-4.5	r17i1p1f1	2034	0.0028978156721848336
TLS	CanESM5	SSP2-4.5	r17i1p1f1	2035	-0.008163808474108691
TLS	CanESM5	SSP2-4.5	r17i1p1f1	2036	-0.14042001490278722
TLS	CanESM5	SSP2-4.5	r17i1p1f1	2037	-0.08763918686494776
TLS	CanESM5	SSP2-4.5	r17i1p1f1	2038	-0.18309397437275265
TLS	CanESM5	SSP2-4.5	r17i1p1f1	2039	-0.08112164980084913
TLS	CanESM5	SSP2-4.5	r17i1p1f1	2040	-0.08153020121949339
TLS	CanESM5	SSP2-4.5	r17i1p1f1	2041	-0.24023813998326204
TLS	CanESM5	SSP2-4.5	r17i1p1f1	2042	-0.19737971255443654
TLS	CanESM5	SSP2-4.5	r17i1p1f1	2043	-0.207557424408094
TLS	CanESM5	SSP2-4.5	r17i1p1f1	2044	-0.03066945572678037
TLS	CanESM5	SSP2-4.5	r17i1p1f1	2045	0.003794529492779475
TLS	CanESM5	SSP2-4.5	r17i1p2f1	2023	0.12811473764455172
TLS	CanESM5	SSP2-4.5	r17i1p2f1	2024	-0.035471698857747924
TLS	CanESM5	SSP2-4.5	r17i1p2f1	2025	0.059942965261399195
TLS	CanESM5	SSP2-4.5	r17i1p2f1	2026	0.056963220936296466
TLS	CanESM5	SSP2-4.5	r17i1p2f1	2027	-0.110299321385952
TLS	CanESM5	SSP2-4.5	r17i1p2f1	2028	0.039941139396944436
TLS	CanESM5	SSP2-4.5	r17i1p2f1	2029	-0.1315816311063145
TLS	CanESM5	SSP2-4.5	r17i1p2f1	2030	-0.10991970071751211
TLS	CanESM5	SSP2-4.5	r17i1p2f1	2031	-0.2682102905758086
TLS	CanESM5	SSP2-4.5	r17i1p2f1	2032	-0.1249282449620921
TLS	CanESM5	SSP2-4.5	r17i1p2f1	2033	-0.20763988328323535
TLS	CanESM5	SSP2-4.5	r17i1p2f1	2034	-0.06810852594398398
TLS	CanESM5	SSP2-4.5	r17i1p2f1	2035	-0.007941922695835046
TLS	CanESM5	SSP2-4.5	r17i1p2f1	2036	-0.11354522718968951
TLS	CanESM5	SSP2-4.5	r17i1p2f1	2037	0.01931812043159198
TLS	CanESM5	SSP2-4.5	r17i1p2f1	2038	-0.12993828210719016
TLS	CanESM5	SSP2-4.5	r17i1p2f1	2039	-0.061160482164751784
TLS	CanESM5	SSP2-4.5	r17i1p2f1	2040	-0.17638437487212855
TLS	CanESM5	SSP2-4.5	r17i1p2f1	2041	-0.22399119944651602
TLS	CanESM5	SSP2-4.5	r17i1p2f1	2042	-0.07539116027399473
TLS	CanESM5	SSP2-4.5	r17i1p2f1	2043	-0.1456076844706331
TLS	CanESM5	SSP2-4.5	r17i1p2f1	2044	-0.1177942822608884
TLS	CanESM5	SSP2-4.5	r17i1p2f1	2045	-0.12974940821931114
TLS	CanESM5	SSP2-4.5	r1i1p2f1	2023	0.05627309652683721
TLS	CanESM5	SSP2-4.5	r1i1p2f1	2024	-0.02313541079521997
TLS	CanESM5	SSP2-4.5	r1i1p2f1	2025	0.07713603815489023
TLS	CanESM5	SSP2-4.5	r1i1p2f1	2026	0.052470357119261735
TLS	CanESM5	SSP2-4.5	r1i1p2f1	2027	-0.15185346681445822
TLS	CanESM5	SSP2-4.5	r1i1p2f1	2028	-0.10199468834349545
TLS	CanESM5	SSP2-4.5	r1i1p2f1	2029	-0.0672179856375692
TLS	CanESM5	SSP2-4.5	r1i1p2f1	2030	-0.13251166673205717
TLS	CanESM5	SSP2-4.5	r1i1p2f1	2031	-0.32765380682445766
TLS	CanESM5	SSP2-4.5	r1i1p2f1	2032	-0.09698525830810922
TLS	CanESM5	SSP2-4.5	r1i1p2f1	2033	-0.14247345548466228
TLS	CanESM5	SSP2-4.5	r1i1p2f1	2034	0.05705343656401851
TLS	CanESM5	SSP2-4.5	r1i1p2f1	2035	-0.11950545618435626
TLS	CanESM5	SSP2-4.5	r1i1p2f1	2036	-0.08494544457738584
TLS	CanESM5	SSP2-4.5	r1i1p2f1	2037	-0.16910594365316456
TLS	CanESM5	SSP2-4.5	r1i1p2f1	2038	-0.177635547490695
TLS	CanESM5	SSP2-4.5	r1i1p2f1	2039	-0.09124621142851197
TLS	CanESM5	SSP2-4.5	r1i1p2f1	2040	-0.13567342401407245
TLS	CanESM5	SSP2-4.5	r1i1p2f1	2041	-0.3118327301483532
TLS	CanESM5	SSP2-4.5	r1i1p2f1	2042	-0.18486572062937512
TLS	CanESM5	SSP2-4.5	r1i1p2f1	2043	-0.3603737443111754
TLS	CanESM5	SSP2-4.5	r1i1p2f1	2044	-0.18402897710728894
TLS	CanESM5	SSP2-4.5	r1i1p2f1	2045	-0.11818791111383575
TLS	CanESM5	SSP2-4.5	r20i1p1f1	2023	0.14918245692936694
TLS	CanESM5	SSP2-4.5	r20i1p1f1	2024	-0.09820911440056079
TLS	CanESM5	SSP2-4.5	r20i1p1f1	2025	0.15235126998325654
TLS	CanESM5	SSP2-4.5	r20i1p1f1	2026	-0.013750183952737416
TLS	CanESM5	SSP2-4.5	r20i1p1f1	2027	-0.05330562669203687
TLS	CanESM5	SSP2-4.5	r20i1p1f1	2028	-0.052901644882979326
TLS	CanESM5	SSP2-4.5	r20i1p1f1	2029	-0.1280158331246355
TLS	CanESM5	SSP2-4.5	r20i1p1f1	2030	-0.11190412389697713
TLS	CanESM5	SSP2-4.5	r20i1p1f1	2031	-0.15185867229905625
TLS	CanESM5	SSP2-4.5	r20i1p1f1	2032	-0.16726020725204194
TLS	CanESM5	SSP2-4.5	r20i1p1f1	2033	-0.3248138772633524
TLS	CanESM5	SSP2-4.5	r20i1p1f1	2034	0.028795030652105424
TLS	CanESM5	SSP2-4.5	r20i1p1f1	2035	-0.025005843427010177
TLS	CanESM5	SSP2-4.5	r20i1p1f1	2036	-0.13731710395236973
TLS	CanESM5	SSP2-4.5	r20i1p1f1	2037	-0.07826017129525553
TLS	CanESM5	SSP2-4.5	r20i1p1f1	2038	-0.14551340976089477
TLS	CanESM5	SSP2-4.5	r20i1p1f1	2039	-0.02213241244461983
TLS	CanESM5	SSP2-4.5	r20i1p1f1	2040	-0.2850515657805488
TLS	CanESM5	SSP2-4.5	r20i1p1f1	2041	-0.3334720651973555
TLS	CanESM5	SSP2-4.5	r20i1p1f1	2042	-0.149089615434292
TLS	CanESM5	SSP2-4.5	r20i1p1f1	2043	-0.18727814169136536
TLS	CanESM5	SSP2-4.5	r20i1p1f1	2044	-0.0401050655074755
TLS	CanESM5	SSP2-4.5	r20i1p1f1	2045	-0.10422161103133476
TLS	CanESM5	SSP2-4.5	r20i1p2f1	2023	0.14971740710737436
TLS	CanESM5	SSP2-4.5	r20i1p2f1	2024	-0.10481407194367875
TLS	CanESM5	SSP2-4.5	r20i1p2f1	2025	0.05437393591552109
TLS	CanESM5	SSP2-4.5	r20i1p2f1	2026	0.06168945705670126
TLS	CanESM5	SSP2-4.5	r20i1p2f1	2027	-0.060397023908308256
TLS	CanESM5	SSP2-4.5	r20i1p2f1	2028	-0.002914884343937274
TLS	CanESM5	SSP2-4.5	r20i1p2f1	2029	-0.18952760136795632
TLS	CanESM5	SSP2-4.5	r20i1p2f1	2030	0.04404627410656303
TLS	CanESM5	SSP2-4.5	r20i1p2f1	2031	-0.22365507922836514
TLS	CanESM5	SSP2-4.5	r20i1p2f1	2032	-0.0015008116825470097
TLS	CanESM5	SSP2-4.5	r20i1p2f1	2033	-0.1395409460607766
TLS	CanESM5	SSP2-4.5	r20i1p2f1	2034	0.1053458527434259
TLS	CanESM5	SSP2-4.5	r20i1p2f1	2035	-0.0575511317564974
TLS	CanESM5	SSP2-4.5	r20i1p2f1	2036	-0.19185404268208117
TLS	CanESM5	SSP2-4.5	r20i1p2f1	2037	-0.006221081448160248
TLS	CanESM5	SSP2-4.5	r20i1p2f1	2038	-0.055520995025773345
TLS	CanESM5	SSP2-4.5	r20i1p2f1	2039	-0.03549011379902822
TLS	CanESM5	SSP2-4.5	r20i1p2f1	2040	-0.05431966327606119
TLS	CanESM5	SSP2-4.5	r20i1p2f1	2041	-0.21451259345877816
TLS	CanESM5	SSP2-4.5	r20i1p2f1	2042	-0.10084386752564001
TLS	CanESM5	SSP2-4.5	r20i1p2f1	2043	-0.06674991727908264
TLS	CanESM5	SSP2-4.5	r20i1p2f1	2044	-0.18065133512192233
TLS	CanESM5	SSP2-4.5	r20i1p2f1	2045	-0.16184867921137425
TLS	CanESM5	SSP2-4.5	r21i1p2f1	2023	0.09495169513607493
TLS	CanESM5	SSP2-4.5	r21i1p2f1	2024	-0.08855474508970929
TLS	CanESM5	SSP2-4.5	r21i1p2f1	2025	0.05781639545557482
TLS	CanESM5	SSP2-4.5	r21i1p2f1	2026	-0.013549170481354622
TLS	CanESM5	SSP2-4.5	r21i1p2f1	2027	-0.03990801003240563
TLS	CanESM5	SSP2-4.5	r21i1p2f1	2028	-0.05525030572894707
TLS	CanESM5	SSP2-4.5	r21i1p2f1	2029	-0.13007270035845409
TLS	CanESM5	SSP2-4.5	r21i1p2f1	2030	-0.10632903911525204
TLS	CanESM5	SSP2-4.5	r21i1p2f1	2031	-0.22076024950206374
TLS	CanESM5	SSP2-4.5	r21i1p2f1	2032	-0.08659483694418668
TLS	CanESM5	SSP2-4.5	r21i1p2f1	2033	-0.2927847571900202
TLS	CanESM5	SSP2-4.5	r21i1p2f1	2034	-0.06301635589261423
TLS	CanESM5	SSP2-4.5	r21i1p2f1	2035	0.025176139992026947
TLS	CanESM5	SSP2-4.5	r21i1p2f1	2036	-0.17880170008007212
TLS	CanESM5	SSP2-4.5	r21i1p2f1	2037	-0.009164361428304346
TLS	CanESM5	SSP2-4.5	r21i1p2f1	2038	-0.03397250026469578
TLS	CanESM5	SSP2-4.5	r21i1p2f1	2039	0.011543622999369063
TLS	CanESM5	SSP2-4.5	r21i1p2f1	2040	-0.09727798353586081
TLS	CanESM5	SSP2-4.5	r21i1p2f1	2041	-0.21588257924017284
TLS	CanESM5	SSP2-4.5	r21i1p2f1	2042	-0.0526615946829736
TLS	CanESM5	SSP2-4.5	r21i1p2f1	2043	-0.06187509681498682
TLS	CanESM5	SSP2-4.5	r21i1p2f1	2044	-0.06545464368684861
TLS	CanESM5	SSP2-4.5	r21i1p2f1	2045	-0.08584786275562806
TLS	CanESM5	SSP2-4.5	r22i1p1f1	2023	0.09025748995773597
TLS	CanESM5	SSP2-4.5	r22i1p1f1	2024	0.033427731513000936
TLS	CanESM5	SSP2-4.5	r22i1p1f1	2025	0.04767031848439274
TLS	CanESM5	SSP2-4.5	r22i1p1f1	2026	0.02864537778074805
TLS	CanESM5	SSP2-4.5	r22i1p1f1	2027	-0.08863466944961829
TLS	CanESM5	SSP2-4.5	r22i1p1f1	2028	-0.011617855504283625
TLS	CanESM5	SSP2-4.5	r22i1p1f1	2029	-0.17544179486168332
TLS	CanESM5	SSP2-4.5	r22i1p1f1	2030	-0.054508810340649916
TLS	CanESM5	SSP2-4.5	r22i1p1f1	2031	-0.29573571777987695
TLS	CanESM5	SSP2-4.5	r22i1p1f1	2032	-0.03366428609922423
TLS	CanESM5	SSP2-4.5	r22i1p1f1	2033	-0.11670177562427853
TLS	CanESM5	SSP2-4.5	r22i1p1f1	2034	-0.06973482431700972
TLS	CanESM5	SSP2-4.5	r22i1p1f1	2035	-0.034046158297513784
TLS	CanESM5	SSP2-4.5	r22i1p1f1	2036	-0.09064722806093073
TLS	CanESM5	SSP2-4.5	r22i1p1f1	2037	-0.010234025099322253
TLS	CanESM5	SSP2-4.5	r22i1p1f1	2038	-0.17361755739659657
TLS	CanESM5	SSP2-4.5	r22i1p1f1	2039	-0.024567637506919482
TLS	CanESM5	SSP2-4.5	r22i1p1f1	2040	-0.12511518731548676
TLS	CanESM5	SSP2-4.5	r22i1p1f1	2041	-0.1397911813179178
TLS	CanESM5	SSP2-4.5	r22i1p1f1	2042	-0.15524472788635535
TLS	CanESM5	SSP2-4.5	r22i1p1f1	2043	-0.2116292074786088
TLS	CanESM5	SSP2-4.5	r22i1p1f1	2044	-0.2244022601716722
TLS	CanESM5	SSP2-4.5	r22i1p1f1	2045	-0.1841866995503949
TLS	CanESM5	SSP2-4.5	r22i1p2f1	2023	0.08316546257759683
TLS	CanESM5	SSP2-4.5	r22i1p2f1	2024	-0.10336489406168425
TLS	CanESM5	SSP2-4.5	r22i1p2f1	2025	0.02630713103607718
TLS	CanESM5	SSP2-4.5	r22i1p2f1	2026	-0.08016906543284108
TLS	CanESM5	SSP2-4.5	r22i1p2f1	2027	-0.09138340027547542
TLS	CanESM5	SSP2-4.5	r22i1p2f1	2028	-0.13021534309919502
TLS	CanESM5	SSP2-4.5	r22i1p2f1	2029	-0.03873212464304743
TLS	CanESM5	SSP2-4.5	r22i1p2f1	2030	-0.030436770878651487
TLS	CanESM5	SSP2-4.5	r22i1p2f1	2031	-0.27019984718143064
TLS	CanESM5	SSP2-4.5	r22i1p2f1	2032	-0.09329963696308141
TLS	CanESM5	SSP2-4.5	r22i1p2f1	2033	-0.22024121079434167
TLS	CanESM5	SSP2-4.5	r22i1p2f1	2034	0.02975947915805932
TLS	CanESM5	SSP2-4.5	r22i1p2f1	2035	-0.032678909392927835
TLS	CanESM5	SSP2-4.5	r22i1p2f1	2036	-0.08582429389974777
TLS	CanESM5	SSP2-4.5	r22i1p2f1	2037	-0.07266767293313592
TLS	CanESM5	SSP2-4.5	r22i1p2f1	2038	-0.12217036344534904
TLS	CanESM5	SSP2-4.5	r22i1p2f1	2039	0.02666359541368024
TLS	CanESM5	SSP2-4.5	r22i1p2f1	2040	-0.14950702625037593
TLS	CanESM5	SSP2-4.5	r22i1p2f1	2041	-0.23593148844611278
TLS	CanESM5	SSP2-4.5	r22i1p2f1	2042	-0.17481995136691353
TLS	CanESM5	SSP2-4.5	r22i1p2f1	2043	-0.19568446671425477
TLS	CanESM5	SSP2-4.5	r22i1p2f1	2044	-0.06446937980095413
TLS	CanESM5	SSP2-4.5	r22i1p2f1	2045	-0.10535752824384303
TLS	CanESM5	SSP2-4.5	r23i1p1f1	2023	0.17053735455280616
TLS	CanESM5	SSP2-4.5	r23i1p1f1	2024	0.003936491718405932
TLS	CanESM5	SSP2-4.5	r23i1p1f1	2025	0.029922562667024977
TLS	CanESM5	SSP2-4.5	r23i1p1f1	2026	-0.05114083419991289
TLS	CanESM5	SSP2-4.5	r23i1p1f1	2027	-0.0755575803749764
TLS	CanESM5	SSP2-4.5	r23i1p1f1	2028	0.03409611847166616
TLS	CanESM5	SSP2-4.5	r23i1p1f1	2029	-0.07939192344747426
TLS	CanESM5	SSP2-4.5	r23i1p1f1	2030	-0.05415267947734037
TLS	CanESM5	SSP2-4.5	r23i1p1f1	2031	-0.2800570244602909
TLS	CanESM5	SSP2-4.5	r23i1p1f1	2032	-0.09842316496317949
TLS	CanESM5	SSP2-4.5	r23i1p1f1	2033	-0.10790934276235475
TLS	CanESM5	SSP2-4.5	r23i1p1f1	2034	-0.09591286967065571
TLS	CanESM5	SSP2-4.5	r23i1p1f1	2035	-0.07129133414878197
TLS	CanESM5	SSP2-4.5	r23i1p1f1	2036	-0.15362870171634313
TLS	CanESM5	SSP2-4.5	r23i1p1f1	2037	0.004494228963181968
TLS	CanESM5	SSP2-4.5	r23i1p1f1	2038	-0.14120079545210729
TLS	CanESM5	SSP2-4.5	r23i1p1f1	2039	-0.03365013414961027
TLS	CanESM5	SSP2-4.5	r23i1p1f1	2040	-0.09340063696026846
TLS	CanESM5	SSP2-4.5	r23i1p1f1	2041	-0.20834403791198497
TLS	CanESM5	SSP2-4.5	r23i1p1f1	2042	-0.1354134580088271
TLS	CanESM5	SSP2-4.5	r23i1p1f1	2043	-0.2159167112121736
TLS	CanESM5	SSP2-4.5	r23i1p1f1	2044	-0.12529144511407253
TLS	CanESM5	SSP2-4.5	r23i1p1f1	2045	-0.12846885300507438
TLS	CanESM5	SSP2-4.5	r23i1p2f1	2023	0.1482398381674841
TLS	CanESM5	SSP2-4.5	r23i1p2f1	2024	-0.1250765036644168
TLS	CanESM5	SSP2-4.5	r23i1p2f1	2025	0.06781597378881088
TLS	CanESM5	SSP2-4.5	r23i1p2f1	2026	0.03919777884536302
TLS	CanESM5	SSP2-4.5	r23i1p2f1	2027	-0.1453426573324066
TLS	CanESM5	SSP2-4.5	r23i1p2f1	2028	-0.07003074674091181
TLS	CanESM5	SSP2-4.5	r23i1p2f1	2029	-0.13998933052189955
TLS	CanESM5	SSP2-4.5	r23i1p2f1	2030	-0.08062355900088392
TLS	CanESM5	SSP2-4.5	r23i1p2f1	2031	-0.29195099202027563
TLS	CanESM5	SSP2-4.5	r23i1p2f1	2032	0.0053481524439860095
TLS	CanESM5	SSP2-4.5	r23i1p2f1	2033	-0.11471812275323146
TLS	CanESM5	SSP2-4.5	r23i1p2f1	2034	0.030908876788004136
TLS	CanESM5	SSP2-4.5	r23i1p2f1	2035	0.15049307605397644
TLS	CanESM5	SSP2-4.5	r23i1p2f1	2036	-0.1495699513228601
TLS	CanESM5	SSP2-4.5	r23i1p2f1	2037	-0.11243492696920043
TLS	CanESM5	SSP2-4.5	r23i1p2f1	2038	-0.0756468118089515
TLS	CanESM5	SSP2-4.5	r23i1p2f1	2039	-0.034387889232903035
TLS	CanESM5	SSP2-4.5	r23i1p2f1	2040	-0.128710653683612
TLS	CanESM5	SSP2-4.5	r23i1p2f1	2041	-0.1828800984057466
TLS	CanESM5	SSP2-4.5	r23i1p2f1	2042	-0.1091176115797623
TLS	CanESM5	SSP2-4.5	r23i1p2f1	2043	-0.2613608090811397
TLS	CanESM5	SSP2-4.5	r23i1p2f1	2044	-0.07691058078361834
TLS	CanESM5	SSP2-4.5	r23i1p2f1	2045	-0.15758490386610902
TLS	CanESM5	SSP2-4.5	r24i1p2f1	2023	0.10680032306279941
TLS	CanESM5	SSP2-4.5	r24i1p2f1	2024	-0.06168789412274123
TLS	CanESM5	SSP2-4.5	r24i1p2f1	2025	0.019029374745230143
TLS	CanESM5	SSP2-4.5	r24i1p2f1	2026	0.031194036406816394
TLS	CanESM5	SSP2-4.5	r24i1p2f1	2027	-0.0023731642156405997
TLS	CanESM5	SSP2-4.5	r24i1p2f1	2028	-0.03749068574640546
TLS	CanESM5	SSP2-4.5	r24i1p2f1	2029	-0.11685469586532804
TLS	CanESM5	SSP2-4.5	r24i1p2f1	2030	0.004108559399668366
TLS	CanESM5	SSP2-4.5	r24i1p2f1	2031	-0.2187214522215868
TLS	CanESM5	SSP2-4.5	r24i1p2f1	2032	-0.06466489553190513
TLS	CanESM5	SSP2-4.5	r24i1p2f1	2033	-0.15977596396660942
TLS	CanESM5	SSP2-4.5	r24i1p2f1	2034	-0.03813223199904314
TLS	CanESM5	SSP2-4.5	r24i1p2f1	2035	-0.043408759243959594
TLS	CanESM5	SSP2-4.5	r24i1p2f1	2036	-0.13755339074282347
TLS	CanESM5	SSP2-4.5	r24i1p2f1	2037	-0.00045568405207063734
TLS	CanESM5	SSP2-4.5	r24i1p2f1	2038	-0.10827458318792083
TLS	CanESM5	SSP2-4.5	r24i1p2f1	2039	-0.005415926601983756
TLS	CanESM5	SSP2-4.5	r24i1p2f1	2040	0.004215438390076542
TLS	CanESM5	SSP2-4.5	r24i1p2f1	2041	-0.21840112662354727
TLS	CanESM5	SSP2-4.5	r24i1p2f1	2042	-0.13273327069026664
TLS	CanESM5	SSP2-4.5	r24i1p2f1	2043	-0.24954253655275238
TLS	CanESM5	SSP2-4.5	r24i1p2f1	2044	-0.05376418890662649
TLS	CanESM5	SSP2-4.5	r24i1p2f1	2045	0.04944136759715434
TLS	CanESM5	SSP2-4.5	r25i1p2f1	2023	0.08534044222466264
TLS	CanESM5	SSP2-4.5	r25i1p2f1	2024	-0.07592246734847663
TLS	CanESM5	SSP2-4.5	r25i1p2f1	2025	0.0825114650261014
TLS	CanESM5	SSP2-4.5	r25i1p2f1	2026	0.040308169333940214
TLS	CanESM5	SSP2-4.5	r25i1p2f1	2027	-0.0899157785586624
TLS	CanESM5	SSP2-4.5	r25i1p2f1	2028	-0.07201479944581024
TLS	CanESM5	SSP2-4.5	r25i1p2f1	2029	-0.09190609033609576
TLS	CanESM5	SSP2-4.5	r25i1p2f1	2030	-0.07969831908670244
TLS	CanESM5	SSP2-4.5	r25i1p2f1	2031	-0.27459176298688703
TLS	CanESM5	SSP2-4.5	r25i1p2f1	2032	-0.12780700843339332
TLS	CanESM5	SSP2-4.5	r25i1p2f1	2033	-0.20592653342640688
TLS	CanESM5	SSP2-4.5	r25i1p2f1	2034	0.013275069923935234
TLS	CanESM5	SSP2-4.5	r25i1p2f1	2035	0.04450654725695813
TLS	CanESM5	SSP2-4.5	r25i1p2f1	2036	-0.026067766965411465
TLS	CanESM5	SSP2-4.5	r25i1p2f1	2037	0.053214466486963374
TLS	CanESM5	SSP2-4.5	r25i1p2f1	2038	-0.06098906917080171
TLS	CanESM5	SSP2-4.5	r25i1p2f1	2039	-0.05343680545396978
TLS	CanESM5	SSP2-4.5	r25i1p2f1	2040	-0.0010570101696885104
TLS	CanESM5	SSP2-4.5	r25i1p2f1	2041	-0.2767404408801042
TLS	CanESM5	SSP2-4.5	r25i1p2f1	2042	-0.13830077942344587
TLS	CanESM5	SSP2-4.5	r25i1p2f1	2043	-0.008744126692704413
TLS	CanESM5	SSP2-4.5	r25i1p2f1	2044	-0.09549235509385312
TLS	CanESM5	SSP2-4.5	r25i1p2f1	2045	-0.2012800999030162
TLS	CanESM5	SSP2-4.5	r2i1p2f1	2023	0.13932535148271086
TLS	CanESM5	SSP2-4.5	r2i1p2f1	2024	0.10308137604351941
TLS	CanESM5	SSP2-4.5	r2i1p2f1	2025	0.028390601010215732
TLS	CanESM5	SSP2-4.5	r2i1p2f1	2026	-0.08148757271749218
TLS	CanESM5	SSP2-4.5	r2i1p2f1	2027	-0.09933179998617447
TLS	CanESM5	SSP2-4.5	r2i1p2f1	2028	-0.07347626291354459
TLS	CanESM5	SSP2-4.5	r2i1p2f1	2029	-0.15148446859328146
TLS	CanESM5	SSP2-4.5	r2i1p2f1	2030	-0.08413234835066419
TLS	CanESM5	SSP2-4.5	r2i1p2f1	2031	-0.2429194078621606
TLS	CanESM5	SSP2-4.5	r2i1p2f1	2032	-0.08139501345308986
TLS	CanESM5	SSP2-4.5	r2i1p2f1	2033	-0.17617903982326766
TLS	CanESM5	SSP2-4.5	r2i1p2f1	2034	-0.09619476419646844
TLS	CanESM5	SSP2-4.5	r2i1p2f1	2035	-0.05903566907448976
TLS	CanESM5	SSP2-4.5	r2i1p2f1	2036	-0.06550995322888298
TLS	CanESM5	SSP2-4.5	r2i1p2f1	2037	0.06260530401007713
TLS	CanESM5	SSP2-4.5	r2i1p2f1	2038	-0.21350496319877266
TLS	CanESM5	SSP2-4.5	r2i1p2f1	2039	-0.13378664126298645
TLS	CanESM5	SSP2-4.5	r2i1p2f1	2040	-0.08471204982936342
TLS	CanESM5	SSP2-4.5	r2i1p2f1	2041	-0.20936122015950787
TLS	CanESM5	SSP2-4.5	r2i1p2f1	2042	-0.019028951424104434
TLS	CanESM5	SSP2-4.5	r2i1p2f1	2043	-0.1697486167154807
TLS	CanESM5	SSP2-4.5	r2i1p2f1	2044	-0.1216072799677761
TLS	CanESM5	SSP2-4.5	r2i1p2f1	2045	-0.10033483283800138
TLS	CanESM5	SSP2-4.5	r3i1p1f1	2023	0.19315729168417306
TLS	CanESM5	SSP2-4.5	r3i1p1f1	2024	-0.01713171747073261
TLS	CanESM5	SSP2-4.5	r3i1p1f1	2025	0.023323316876883382
TLS	CanESM5	SSP2-4.5	r3i1p1f1	2026	0.010282105177253698
TLS	CanESM5	SSP2-4.5	r3i1p1f1	2027	-0.04428172873346625
TLS	CanESM5	SSP2-4.5	r3i1p1f1	2028	-0.1477792384365273
TLS	CanESM5	SSP2-4.5	r3i1p1f1	2029	-0.16465021683052328
TLS	CanESM5	SSP2-4.5	r3i1p1f1	2030	-0.07437501115001055
TLS	CanESM5	SSP2-4.5	r3i1p1f1	2031	-0.21034477368232274
TLS	CanESM5	SSP2-4.5	r3i1p1f1	2032	-0.2283237274804435
TLS	CanESM5	SSP2-4.5	r3i1p1f1	2033	-0.16499622971340955
TLS	CanESM5	SSP2-4.5	r3i1p1f1	2034	-0.016395205097722965
TLS	CanESM5	SSP2-4.5	r3i1p1f1	2035	0.03779633487818046
TLS	CanESM5	SSP2-4.5	r3i1p1f1	2036	-0.1073360570689772
TLS	CanESM5	SSP2-4.5	r3i1p1f1	2037	-0.1443377890105637
TLS	CanESM5	SSP2-4.5	r3i1p1f1	2038	-0.07408573947324726
TLS	CanESM5	SSP2-4.5	r3i1p1f1	2039	-0.054798792778257166
TLS	CanESM5	SSP2-4.5	r3i1p1f1	2040	-0.05942000471333131
TLS	CanESM5	SSP2-4.5	r3i1p1f1	2041	-0.09163379312585107
TLS	CanESM5	SSP2-4.5	r3i1p1f1	2042	-0.14074684377209223
TLS	CanESM5	SSP2-4.5	r3i1p1f1	2043	-0.25740569283314585
TLS	CanESM5	SSP2-4.5	r3i1p1f1	2044	-0.11289293511637766
TLS	CanESM5	SSP2-4.5	r3i1p1f1	2045	-0.06515072413770895
TLS	CanESM5	SSP2-4.5	r3i1p2f1	2023	-0.04357460755153397
TLS	CanESM5	SSP2-4.5	r3i1p2f1	2024	-0.15798523495018912
TLS	CanESM5	SSP2-4.5	r3i1p2f1	2025	0.04099775664315075
TLS	CanESM5	SSP2-4.5	r3i1p2f1	2026	-0.20063114123956893
TLS	CanESM5	SSP2-4.5	r3i1p2f1	2027	-0.20804156023828568
TLS	CanESM5	SSP2-4.5	r3i1p2f1	2028	-0.186139206630628
TLS	CanESM5	SSP2-4.5	r3i1p2f1	2029	-0.27765283675026353
TLS	CanESM5	SSP2-4.5	r3i1p2f1	2030	-0.15626503528582703
TLS	CanESM5	SSP2-4.5	r3i1p2f1	2031	-0.43429765711698565
TLS	CanESM5	SSP2-4.5	r3i1p2f1	2032	-0.28368066095578115
TLS	CanESM5	SSP2-4.5	r3i1p2f1	2033	-0.3234301892083806
TLS	CanESM5	SSP2-4.5	r3i1p2f1	2034	-0.15819585444765494
TLS	CanESM5	SSP2-4.5	r3i1p2f1	2035	-0.16940033807230748
TLS	CanESM5	SSP2-4.5	r3i1p2f1	2036	-0.1871124348754165
TLS	CanESM5	SSP2-4.5	r3i1p2f1	2037	-0.20251914504200386
TLS	CanESM5	SSP2-4.5	r3i1p2f1	2038	-0.09407613125966918
TLS	CanESM5	SSP2-4.5	r3i1p2f1	2039	-0.2652037848856139
TLS	CanESM5	SSP2-4.5	r3i1p2f1	2040	-0.29481176816779
TLS	CanESM5	SSP2-4.5	r3i1p2f1	2041	-0.24797867167322352
TLS	CanESM5	SSP2-4.5	r3i1p2f1	2042	-0.17703488574898074
TLS	CanESM5	SSP2-4.5	r3i1p2f1	2043	-0.36416980075452443
TLS	CanESM5	SSP2-4.5	r3i1p2f1	2044	-0.19542216704846282
TLS	CanESM5	SSP2-4.5	r3i1p2f1	2045	-0.21011127664414175
TLS	CanESM5	SSP2-4.5	r4i1p1f1	2023	0.1535416472365796
TLS	CanESM5	SSP2-4.5	r4i1p1f1	2024	-0.1321315037966997
TLS	CanESM5	SSP2-4.5	r4i1p1f1	2025	0.10843146326669739
TLS	CanESM5	SSP2-4.5	r4i1p1f1	2026	-0.0869995900056324
TLS	CanESM5	SSP2-4.5	r4i1p1f1	2027	-0.17811385656304424
TLS	CanESM5	SSP2-4.5	r4i1p1f1	2028	-0.10266560269289471
TLS	CanESM5	SSP2-4.5	r4i1p1f1	2029	-0.13170531388084328
TLS	CanESM5	SSP2-4.5	r4i1p1f1	2030	-0.15190820502397173
TLS	CanESM5	SSP2-4.5	r4i1p1f1	2031	-0.25668218533311915
TLS	CanESM5	SSP2-4.5	r4i1p1f1	2032	-0.1357013775822793
TLS	CanESM5	SSP2-4.5	r4i1p1f1	2033	-0.2718086663149393
TLS	CanESM5	SSP2-4.5	r4i1p1f1	2034	-0.05775417168550234
TLS	CanESM5	SSP2-4.5	r4i1p1f1	2035	-0.0063104318382443125
TLS	CanESM5	SSP2-4.5	r4i1p1f1	2036	-0.1687799489332349
TLS	CanESM5	SSP2-4.5	r4i1p1f1	2037	-0.16335554865977997
TLS	CanESM5	SSP2-4.5	r4i1p1f1	2038	-0.10621546723803021
TLS	CanESM5	SSP2-4.5	r4i1p1f1	2039	0.0009717378685820677
TLS	CanESM5	SSP2-4.5	r4i1p1f1	2040	-0.01678131926527726
TLS	CanESM5	SSP2-4.5	r4i1p1f1	2041	-0.29838385997101113
TLS	CanESM5	SSP2-4.5	r4i1p1f1	2042	-0.18143231773964885
TLS	CanESM5	SSP2-4.5	r4i1p1f1	2043	-0.33162645657077405
TLS	CanESM5	SSP2-4.5	r4i1p1f1	2044	-0.16540288393215974
TLS	CanESM5	SSP2-4.5	r4i1p1f1	2045	-0.09211933439982545
TLS	CanESM5	SSP2-4.5	r5i1p2f1	2023	0.07599316544369117
TLS	CanESM5	SSP2-4.5	r5i1p2f1	2024	-0.02470886826515084
TLS	CanESM5	SSP2-4.5	r5i1p2f1	2025	0.15968487173438461
TLS	CanESM5	SSP2-4.5	r5i1p2f1	2026	-0.07042881010644919
TLS	CanESM5	SSP2-4.5	r5i1p2f1	2027	-0.11016365970462516
TLS	CanESM5	SSP2-4.5	r5i1p2f1	2028	-0.11624792750404822
TLS	CanESM5	SSP2-4.5	r5i1p2f1	2029	-0.17206840322782568
TLS	CanESM5	SSP2-4.5	r5i1p2f1	2030	-0.14301201003522124
TLS	CanESM5	SSP2-4.5	r5i1p2f1	2031	-0.41183264579703405
TLS	CanESM5	SSP2-4.5	r5i1p2f1	2032	-0.17203553588186082
TLS	CanESM5	SSP2-4.5	r5i1p2f1	2033	-0.21235746629062646
TLS	CanESM5	SSP2-4.5	r5i1p2f1	2034	-0.13210458523238344
TLS	CanESM5	SSP2-4.5	r5i1p2f1	2035	-0.08456830594414555
TLS	CanESM5	SSP2-4.5	r5i1p2f1	2036	-0.144845395837649
TLS	CanESM5	SSP2-4.5	r5i1p2f1	2037	-0.012300125603530887
TLS	CanESM5	SSP2-4.5	r5i1p2f1	2038	0.0986694097224472
TLS	CanESM5	SSP2-4.5	r5i1p2f1	2039	-0.18854072103491148
TLS	CanESM5	SSP2-4.5	r5i1p2f1	2040	-0.22905313683554596
TLS	CanESM5	SSP2-4.5	r5i1p2f1	2041	-0.23712873390329037
TLS	CanESM5	SSP2-4.5	r5i1p2f1	2042	-0.010260670755826595
TLS	CanESM5	SSP2-4.5	r5i1p2f1	2043	-0.21585128374917417
TLS	CanESM5	SSP2-4.5	r5i1p2f1	2044	-0.22864351459946874
TLS	CanESM5	SSP2-4.5	r5i1p2f1	2045	-0.1749600154565485
TLS	CanESM5	SSP2-4.5	r6i1p1f1	2023	0.15573360475721643
TLS	CanESM5	SSP2-4.5	r6i1p1f1	2024	-0.07310151726449021
TLS	CanESM5	SSP2-4.5	r6i1p1f1	2025	0.05452800594656537
TLS	CanESM5	SSP2-4.5	r6i1p1f1	2026	0.12727878065246045
TLS	CanESM5	SSP2-4.5	r6i1p1f1	2027	-0.0394496426760611
TLS	CanESM5	SSP2-4.5	r6i1p1f1	2028	0.009665747384730139
TLS	CanESM5	SSP2-4.5	r6i1p1f1	2029	-0.16891869528114967
TLS	CanESM5	SSP2-4.5	r6i1p1f1	2030	-0.14811892234584434
TLS	CanESM5	SSP2-4.5	r6i1p1f1	2031	-0.22022091796125665
TLS	CanESM5	SSP2-4.5	r6i1p1f1	2032	-0.1553272942444437
TLS	CanESM5	SSP2-4.5	r6i1p1f1	2033	-0.2536027338776705
TLS	CanESM5	SSP2-4.5	r6i1p1f1	2034	-0.01502237184314481
TLS	CanESM5	SSP2-4.5	r6i1p1f1	2035	0.09902541227339157
TLS	CanESM5	SSP2-4.5	r6i1p1f1	2036	-0.21568801492136913
TLS	CanESM5	SSP2-4.5	r6i1p1f1	2037	-0.09350173914384641
TLS	CanESM5	SSP2-4.5	r6i1p1f1	2038	-0.17222009033014274
TLS	CanESM5	SSP2-4.5	r6i1p1f1	2039	0.018536251062471365
TLS	CanESM5	SSP2-4.5	r6i1p1f1	2040	-0.07889018721010643
TLS	CanESM5	SSP2-4.5	r6i1p1f1	2041	-0.2702183670598117
TLS	CanESM5	SSP2-4.5	r6i1p1f1	2042	-0.06324574921924864
TLS	CanESM5	SSP2-4.5	r6i1p1f1	2043	-0.20487333132783192
TLS	CanESM5	SSP2-4.5	r6i1p1f1	2044	-0.01985111302593623
TLS	CanESM5	SSP2-4.5	r6i1p1f1	2045	-0.14274863666912552
TLS	CanESM5	SSP2-4.5	r7i1p1f1	2023	0.06142448304481718
TLS	CanESM5	SSP2-4.5	r7i1p1f1	2024	-0.06782251466921707
TLS	CanESM5	SSP2-4.5	r7i1p1f1	2025	0.11387669707710302
TLS	CanESM5	SSP2-4.5	r7i1p1f1	2026	0.014549386951699717
TLS	CanESM5	SSP2-4.5	r7i1p1f1	2027	-0.12363110922981946
TLS	CanESM5	SSP2-4.5	r7i1p1f1	2028	-0.04647070130684483
TLS	CanESM5	SSP2-4.5	r7i1p1f1	2029	-0.13736970201566123
TLS	CanESM5	SSP2-4.5	r7i1p1f1	2030	-0.11060278240216803
TLS	CanESM5	SSP2-4.5	r7i1p1f1	2031	-0.2740781009851787
TLS	CanESM5	SSP2-4.5	r7i1p1f1	2032	-0.12086411021164167
TLS	CanESM5	SSP2-4.5	r7i1p1f1	2033	-0.12358906497374278
TLS	CanESM5	SSP2-4.5	r7i1p1f1	2034	-0.15324439497933895
TLS	CanESM5	SSP2-4.5	r7i1p1f1	2035	0.041725432828400244
TLS	CanESM5	SSP2-4.5	r7i1p1f1	2036	-0.11579373228298095
TLS	CanESM5	SSP2-4.5	r7i1p1f1	2037	-0.00322867619016165
TLS	CanESM5	SSP2-4.5	r7i1p1f1	2038	-0.16177685984436607
TLS	CanESM5	SSP2-4.5	r7i1p1f1	2039	-0.15838247823734264
TLS	CanESM5	SSP2-4.5	r7i1p1f1	2040	-0.08673790233078194
TLS	CanESM5	SSP2-4.5	r7i1p1f1	2041	-0.18300978519636146
TLS	CanESM5	SSP2-4.5	r7i1p1f1	2042	-0.15092880873757508
TLS	CanESM5	SSP2-4.5	r7i1p1f1	2043	-0.21125652266812267
TLS	CanESM5	SSP2-4.5	r7i1p1f1	2044	-0.22193423405798285
TLS	CanESM5	SSP2-4.5	r7i1p1f1	2045	-0.028132850836840362
TLS	CanESM5	SSP2-4.5	r7i1p2f1	2023	0.13410110583231472
TLS	CanESM5	SSP2-4.5	r7i1p2f1	2024	-0.0030851206737736447
TLS	CanESM5	SSP2-4.5	r7i1p2f1	2025	-0.023935183692657347
TLS	CanESM5	SSP2-4.5	r7i1p2f1	2026	0.022701828776718003
TLS	CanESM5	SSP2-4.5	r7i1p2f1	2027	-0.08514420054780203
TLS	CanESM5	SSP2-4.5	r7i1p2f1	2028	-0.04107152603032205
TLS	CanESM5	SSP2-4.5	r7i1p2f1	2029	-0.1570292666210662
TLS	CanESM5	SSP2-4.5	r7i1p2f1	2030	-0.08903632998689659
TLS	CanESM5	SSP2-4.5	r7i1p2f1	2031	-0.19437388451109427
TLS	CanESM5	SSP2-4.5	r7i1p2f1	2032	-0.10796955869523117
TLS	CanESM5	SSP2-4.5	r7i1p2f1	2033	-0.22652551042455116
TLS	CanESM5	SSP2-4.5	r7i1p2f1	2034	-0.0616971166469682
TLS	CanESM5	SSP2-4.5	r7i1p2f1	2035	0.03530210693730851
TLS	CanESM5	SSP2-4.5	r7i1p2f1	2036	-0.05771915352923429
TLS	CanESM5	SSP2-4.5	r7i1p2f1	2037	-0.08505589977536943
TLS	CanESM5	SSP2-4.5	r7i1p2f1	2038	-0.19495606068693405
TLS	CanESM5	SSP2-4.5	r7i1p2f1	2039	-0.17367926636856623
TLS	CanESM5	SSP2-4.5	r7i1p2f1	2040	-0.08866963802461214
TLS	CanESM5	SSP2-4.5	r7i1p2f1	2041	-0.2077429380323963
TLS	CanESM5	SSP2-4.5	r7i1p2f1	2042	-0.13243200665985455
TLS	CanESM5	SSP2-4.5	r7i1p2f1	2043	-0.26878241646281253
TLS	CanESM5	SSP2-4.5	r7i1p2f1	2044	-0.10282675666599062
TLS	CanESM5	SSP2-4.5	r7i1p2f1	2045	-0.0404162721930561
TLS	CanESM5	SSP2-4.5	r8i1p1f1	2023	0.05422402936130766
TLS	CanESM5	SSP2-4.5	r8i1p1f1	2024	-0.07300063152004554
TLS	CanESM5	SSP2-4.5	r8i1p1f1	2025	-0.0704590212272933
TLS	CanESM5	SSP2-4.5	r8i1p1f1	2026	-0.05765649761545433
TLS	CanESM5	SSP2-4.5	r8i1p1f1	2027	-0.19553455262553143
TLS	CanESM5	SSP2-4.5	r8i1p1f1	2028	-0.049561610473233486
TLS	CanESM5	SSP2-4.5	r8i1p1f1	2029	-0.04901703539175628
TLS	CanESM5	SSP2-4.5	r8i1p1f1	2030	-0.15832383279365558
TLS	CanESM5	SSP2-4.5	r8i1p1f1	2031	-0.3680301225587357
TLS	CanESM5	SSP2-4.5	r8i1p1f1	2032	-0.07490292629472606
TLS	CanESM5	SSP2-4.5	r8i1p1f1	2033	-0.2511942792438333
TLS	CanESM5	SSP2-4.5	r8i1p1f1	2034	-0.2034561507955175
TLS	CanESM5	SSP2-4.5	r8i1p1f1	2035	-0.04559585131619315
TLS	CanESM5	SSP2-4.5	r8i1p1f1	2036	-0.08288300251422243
TLS	CanESM5	SSP2-4.5	r8i1p1f1	2037	0.007020588274713191
TLS	CanESM5	SSP2-4.5	r8i1p1f1	2038	-0.17057226274442883
TLS	CanESM5	SSP2-4.5	r8i1p1f1	2039	-0.028716974286567165
TLS	CanESM5	SSP2-4.5	r8i1p1f1	2040	-0.18070883221409417
TLS	CanESM5	SSP2-4.5	r8i1p1f1	2041	-0.23276964387747512
TLS	CanESM5	SSP2-4.5	r8i1p1f1	2042	-0.22302523293703302
TLS	CanESM5	SSP2-4.5	r8i1p1f1	2043	-0.1397889028359316
TLS	CanESM5	SSP2-4.5	r8i1p1f1	2044	-0.14663371598032882
TLS	CanESM5	SSP2-4.5	r8i1p1f1	2045	-0.17826392325295615
TLS	CanESM5	SSP2-4.5	r8i1p2f1	2023	0.18685748304162075
TLS	CanESM5	SSP2-4.5	r8i1p2f1	2024	-0.0724713703697546
TLS	CanESM5	SSP2-4.5	r8i1p2f1	2025	-0.03162469302921522
TLS	CanESM5	SSP2-4.5	r8i1p2f1	2026	0.019119414719057204
TLS	CanESM5	SSP2-4.5	r8i1p2f1	2027	-0.06511639647561651
TLS	CanESM5	SSP2-4.5	r8i1p2f1	2028	-0.003909121559615869
TLS	CanESM5	SSP2-4.5	r8i1p2f1	2029	-0.15550543344602374
TLS	CanESM5	SSP2-4.5	r8i1p2f1	2030	-0.10627847299414839
TLS	CanESM5	SSP2-4.5	r8i1p2f1	2031	-0.18790817440762453
TLS	CanESM5	SSP2-4.5	r8i1p2f1	2032	-0.044950031292586345
TLS	CanESM5	SSP2-4.5	r8i1p2f1	2033	-0.20314189669650773
TLS	CanESM5	SSP2-4.5	r8i1p2f1	2034	-0.08177971962453512
TLS	CanESM5	SSP2-4.5	r8i1p2f1	2035	0.1473359891867574
TLS	CanESM5	SSP2-4.5	r8i1p2f1	2036	-0.16044579629081568
TLS	CanESM5	SSP2-4.5	r8i1p2f1	2037	-0.07374129491611825
TLS	CanESM5	SSP2-4.5	r8i1p2f1	2038	-0.19151800503539107
TLS	CanESM5	SSP2-4.5	r8i1p2f1	2039	0.007164108345648401
TLS	CanESM5	SSP2-4.5	r8i1p2f1	2040	-0.03406745058538263
TLS	CanESM5	SSP2-4.5	r8i1p2f1	2041	-0.14256171283867047
TLS	CanESM5	SSP2-4.5	r8i1p2f1	2042	-0.15997752189298353
TLS	CanESM5	SSP2-4.5	r8i1p2f1	2043	-0.13849827240574086
TLS	CanESM5	SSP2-4.5	r8i1p2f1	2044	-0.09108926433464148
TLS	CanESM5	SSP2-4.5	r8i1p2f1	2045	-0.19004108808138653
TLS	CanESM5	SSP2-4.5	r9i1p1f1	2023	0.19533442987892613
TLS	CanESM5	SSP2-4.5	r9i1p1f1	2024	-0.07104716434344027
TLS	CanESM5	SSP2-4.5	r9i1p1f1	2025	0.056175173225256
TLS	CanESM5	SSP2-4.5	r9i1p1f1	2026	0.06861243623669111
TLS	CanESM5	SSP2-4.5	r9i1p1f1	2027	-0.04270952657259386
TLS	CanESM5	SSP2-4.5	r9i1p1f1	2028	0.019957189749277404
TLS	CanESM5	SSP2-4.5	r9i1p1f1	2029	-0.0956600095177862
TLS	CanESM5	SSP2-4.5	r9i1p1f1	2030	-0.19060718489174633
TLS	CanESM5	SSP2-4.5	r9i1p1f1	2031	-0.26472502394764774
TLS	CanESM5	SSP2-4.5	r9i1p1f1	2032	-0.02094883961439109
TLS	CanESM5	SSP2-4.5	r9i1p1f1	2033	-0.18769594896625108
TLS	CanESM5	SSP2-4.5	r9i1p1f1	2034	-0.04772735306039522
TLS	CanESM5	SSP2-4.5	r9i1p1f1	2035	0.035283672487480544
TLS	CanESM5	SSP2-4.5	r9i1p1f1	2036	-0.0951889440511593
TLS	CanESM5	SSP2-4.5	r9i1p1f1	2037	-0.020439246140938394
TLS	CanESM5	SSP2-4.5	r9i1p1f1	2038	-0.06327948299636432
TLS	CanESM5	SSP2-4.5	r9i1p1f1	2039	0.044289336928699186
TLS	CanESM5	SSP2-4.5	r9i1p1f1	2040	-0.13057751316026156
TLS	CanESM5	SSP2-4.5	r9i1p1f1	2041	-0.17610236933131773
TLS	CanESM5	SSP2-4.5	r9i1p1f1	2042	-0.1502694301292422
TLS	CanESM5	SSP2-4.5	r9i1p1f1	2043	-0.1959116984729974
TLS	CanESM5	SSP2-4.5	r9i1p1f1	2044	-0.13020513370554454
TLS	CanESM5	SSP2-4.5	r9i1p1f1	2045	-0.13589481155531757
TLS	CanESM5	SSP3-7.0	r10i1p1f1	2023	0.05368230044274469
TLS	CanESM5	SSP3-7.0	r10i1p1f1	2024	0.007795697895915055
TLS	CanESM5	SSP3-7.0	r10i1p1f1	2025	-0.01565958858901695
TLS	CanESM5	SSP3-7.0	r10i1p1f1	2026	0.025126707538674964
TLS	CanESM5	SSP3-7.0	r10i1p1f1	2027	-0.15103429718325856
TLS	CanESM5	SSP3-7.0	r10i1p1f1	2028	-0.04279670096087784
TLS	CanESM5	SSP3-7.0	r10i1p1f1	2029	-0.17657051964994253
TLS	CanESM5	SSP3-7.0	r10i1p1f1	2030	-0.0412703517812929
TLS	CanESM5	SSP3-7.0	r10i1p1f1	2031	-0.11439398786299648
TLS	CanESM5	SSP3-7.0	r10i1p1f1	2032	-0.14630034757479393
TLS	CanESM5	SSP3-7.0	r10i1p1f1	2033	-0.06596893460775277
TLS	CanESM5	SSP3-7.0	r10i1p1f1	2034	0.06710714778554916
TLS	CanESM5	SSP3-7.0	r10i1p1f1	2035	-0.03871931296259845
TLS	CanESM5	SSP3-7.0	r10i1p1f1	2036	-0.22501405232267757
TLS	CanESM5	SSP3-7.0	r10i1p1f1	2037	0.042509875248839535
TLS	CanESM5	SSP3-7.0	r10i1p1f1	2038	-0.042159220496216676
TLS	CanESM5	SSP3-7.0	r10i1p1f1	2039	0.03861769169580498
TLS	CanESM5	SSP3-7.0	r10i1p1f1	2040	-0.01788693980367384
TLS	CanESM5	SSP3-7.0	r10i1p1f1	2041	-0.12631317053779867
TLS	CanESM5	SSP3-7.0	r10i1p1f1	2042	-0.023586431165796284
TLS	CanESM5	SSP3-7.0	r10i1p1f1	2043	-0.05690831910231964
TLS	CanESM5	SSP3-7.0	r10i1p1f1	2044	-0.04929387771323945
TLS	CanESM5	SSP3-7.0	r10i1p1f1	2045	-0.05506098274005922
TLS	CanESM5	SSP3-7.0	r10i1p2f1	2023	0.13400004146066635
TLS	CanESM5	SSP3-7.0	r10i1p2f1	2024	-0.004766083235864471
TLS	CanESM5	SSP3-7.0	r10i1p2f1	2025	0.050414765550470975
TLS	CanESM5	SSP3-7.0	r10i1p2f1	2026	0.024645227007653148
TLS	CanESM5	SSP3-7.0	r10i1p2f1	2027	-0.2323619632466034
TLS	CanESM5	SSP3-7.0	r10i1p2f1	2028	-0.11001264235883923
TLS	CanESM5	SSP3-7.0	r10i1p2f1	2029	-0.05827805410476117
TLS	CanESM5	SSP3-7.0	r10i1p2f1	2030	-0.08093433805444761
TLS	CanESM5	SSP3-7.0	r10i1p2f1	2031	-0.2527184158567479
TLS	CanESM5	SSP3-7.0	r10i1p2f1	2032	-0.11249447761616693
TLS	CanESM5	SSP3-7.0	r10i1p2f1	2033	-0.08949290143843314
TLS	CanESM5	SSP3-7.0	r10i1p2f1	2034	-0.07424726497296774
TLS	CanESM5	SSP3-7.0	r10i1p2f1	2035	0.009043204992451592
TLS	CanESM5	SSP3-7.0	r10i1p2f1	2036	-0.10499373400688228
TLS	CanESM5	SSP3-7.0	r10i1p2f1	2037	-0.06575540539802205
TLS	CanESM5	SSP3-7.0	r10i1p2f1	2038	-0.01592812441973024
TLS	CanESM5	SSP3-7.0	r10i1p2f1	2039	0.1789979783417266
TLS	CanESM5	SSP3-7.0	r10i1p2f1	2040	-0.07300895273223773
TLS	CanESM5	SSP3-7.0	r10i1p2f1	2041	0.08454713195445152
TLS	CanESM5	SSP3-7.0	r10i1p2f1	2042	0.01098467690593452
TLS	CanESM5	SSP3-7.0	r10i1p2f1	2043	-0.050497389302421425
TLS	CanESM5	SSP3-7.0	r10i1p2f1	2044	-0.14530081470638834
TLS	CanESM5	SSP3-7.0	r10i1p2f1	2045	0.023267130879474962
TLS	CanESM5	SSP3-7.0	r11i1p1f1	2023	0.05305134762357966
TLS	CanESM5	SSP3-7.0	r11i1p1f1	2024	-0.04861520617930637
TLS	CanESM5	SSP3-7.0	r11i1p1f1	2025	0.01847019231152558
TLS	CanESM5	SSP3-7.0	r11i1p1f1	2026	0.17205553250749972
TLS	CanESM5	SSP3-7.0	r11i1p1f1	2027	-0.06368214425560836
TLS	CanESM5	SSP3-7.0	r11i1p1f1	2028	-0.02764710536504822
TLS	CanESM5	SSP3-7.0	r11i1p1f1	2029	-0.04641927060416151
TLS	CanESM5	SSP3-7.0	r11i1p1f1	2030	-0.11491922135823529
TLS	CanESM5	SSP3-7.0	r11i1p1f1	2031	-0.20853751016491628
TLS	CanESM5	SSP3-7.0	r11i1p1f1	2032	-0.06876433823364891
TLS	CanESM5	SSP3-7.0	r11i1p1f1	2033	-0.14761551655155358
TLS	CanESM5	SSP3-7.0	r11i1p1f1	2034	-0.026994794915708553
TLS	CanESM5	SSP3-7.0	r11i1p1f1	2035	0.19380300258561078
TLS	CanESM5	SSP3-7.0	r11i1p1f1	2036	0.03052062686842305
TLS	CanESM5	SSP3-7.0	r11i1p1f1	2037	0.02826759599651041
TLS	CanESM5	SSP3-7.0	r11i1p1f1	2038	-0.0607729156240282
TLS	CanESM5	SSP3-7.0	r11i1p1f1	2039	-0.01797931811447029
TLS	CanESM5	SSP3-7.0	r11i1p1f1	2040	0.044780690657631794
TLS	CanESM5	SSP3-7.0	r11i1p1f1	2041	-0.004548322846574138
TLS	CanESM5	SSP3-7.0	r11i1p1f1	2042	0.1768261610540094
TLS	CanESM5	SSP3-7.0	r11i1p1f1	2043	0.094713712685774
TLS	CanESM5	SSP3-7.0	r11i1p1f1	2044	0.03831903521657409
TLS	CanESM5	SSP3-7.0	r11i1p1f1	2045	0.0893679496627442
TLS	CanESM5	SSP3-7.0	r12i1p1f1	2023	0.14278555779426938
TLS	CanESM5	SSP3-7.0	r12i1p1f1	2024	0.00024344865147440942
TLS	CanESM5	SSP3-7.0	r12i1p1f1	2025	0.09461534496685431
TLS	CanESM5	SSP3-7.0	r12i1p1f1	2026	0.029205996270889045
TLS	CanESM5	SSP3-7.0	r12i1p1f1	2027	-0.17898730074810487
TLS	CanESM5	SSP3-7.0	r12i1p1f1	2028	-0.048401971702105584
TLS	CanESM5	SSP3-7.0	r12i1p1f1	2029	-0.14473304074795124
TLS	CanESM5	SSP3-7.0	r12i1p1f1	2030	0.06092968757357653
TLS	CanESM5	SSP3-7.0	r12i1p1f1	2031	-0.17373813758652545
TLS	CanESM5	SSP3-7.0	r12i1p1f1	2032	0.039976369710473136
TLS	CanESM5	SSP3-7.0	r12i1p1f1	2033	-0.19653814172247053
TLS	CanESM5	SSP3-7.0	r12i1p1f1	2034	-0.08371329783474835
TLS	CanESM5	SSP3-7.0	r12i1p1f1	2035	-0.0927674264999041
TLS	CanESM5	SSP3-7.0	r12i1p1f1	2036	-0.05170306689950621
TLS	CanESM5	SSP3-7.0	r12i1p1f1	2037	0.07606636848987591
TLS	CanESM5	SSP3-7.0	r12i1p1f1	2038	-0.024956161455349957
TLS	CanESM5	SSP3-7.0	r12i1p1f1	2039	0.046623145339623306
TLS	CanESM5	SSP3-7.0	r12i1p1f1	2040	-0.12150270026208432
TLS	CanESM5	SSP3-7.0	r12i1p1f1	2041	-0.0498598612729495
TLS	CanESM5	SSP3-7.0	r12i1p1f1	2042	-0.014656945086812811
TLS	CanESM5	SSP3-7.0	r12i1p1f1	2043	-0.033892546810108115
TLS	CanESM5	SSP3-7.0	r12i1p1f1	2044	0.039865037815303594
TLS	CanESM5	SSP3-7.0	r12i1p1f1	2045	0.11949978506905268
TLS	CanESM5	SSP3-7.0	r12i1p2f1	2023	0.04217218096314923
TLS	CanESM5	SSP3-7.0	r12i1p2f1	2024	0.032468804034664345
TLS	CanESM5	SSP3-7.0	r12i1p2f1	2025	-0.031629140050768
TLS	CanESM5	SSP3-7.0	r12i1p2f1	2026	0.10077390223065663
TLS	CanESM5	SSP3-7.0	r12i1p2f1	2027	-0.17871878159917287
TLS	CanESM5	SSP3-7.0	r12i1p2f1	2028	0.010704702101634211
TLS	CanESM5	SSP3-7.0	r12i1p2f1	2029	0.004612202575998481
TLS	CanESM5	SSP3-7.0	r12i1p2f1	2030	-0.02218106408278686
TLS	CanESM5	SSP3-7.0	r12i1p2f1	2031	-0.23598479248167337
TLS	CanESM5	SSP3-7.0	r12i1p2f1	2032	-0.10348831193667252
TLS	CanESM5	SSP3-7.0	r12i1p2f1	2033	-0.1137645906000273
TLS	CanESM5	SSP3-7.0	r12i1p2f1	2034	0.020214613806359694
TLS	CanESM5	SSP3-7.0	r12i1p2f1	2035	0.03203567297757104
TLS	CanESM5	SSP3-7.0	r12i1p2f1	2036	-0.17276610636119472
TLS	CanESM5	SSP3-7.0	r12i1p2f1	2037	0.15171040289470739
TLS	CanESM5	SSP3-7.0	r12i1p2f1	2038	-0.04650763758274934
TLS	CanESM5	SSP3-7.0	r12i1p2f1	2039	0.020552611004461596
TLS	CanESM5	SSP3-7.0	r12i1p2f1	2040	-0.04408033201693229
TLS	CanESM5	SSP3-7.0	r12i1p2f1	2041	-0.01116168531282824
TLS	CanESM5	SSP3-7.0	r12i1p2f1	2042	0.08756748766762712
TLS	CanESM5	SSP3-7.0	r12i1p2f1	2043	0.10507899616666805
TLS	CanESM5	SSP3-7.0	r12i1p2f1	2044	-0.10005845531904356
TLS	CanESM5	SSP3-7.0	r12i1p2f1	2045	0.052821908229390147
TLS	CanESM5	SSP3-7.0	r13i1p1f1	2023	0.05466336124433724
TLS	CanESM5	SSP3-7.0	r13i1p1f1	2024	0.07883247782359604
TLS	CanESM5	SSP3-7.0	r13i1p1f1	2025	0.09346968062371275
TLS	CanESM5	SSP3-7.0	r13i1p1f1	2026	0.12040771145009899
TLS	CanESM5	SSP3-7.0	r13i1p1f1	2027	-0.09107222136324822
TLS	CanESM5	SSP3-7.0	r13i1p1f1	2028	0.04744583281953396
TLS	CanESM5	SSP3-7.0	r13i1p1f1	2029	0.07822739955355473
TLS	CanESM5	SSP3-7.0	r13i1p1f1	2030	0.18952539605899688
TLS	CanESM5	SSP3-7.0	r13i1p1f1	2031	-0.10278925785317483
TLS	CanESM5	SSP3-7.0	r13i1p1f1	2032	0.015116354182737268
TLS	CanESM5	SSP3-7.0	r13i1p1f1	2033	-0.03148601964144859
TLS	CanESM5	SSP3-7.0	r13i1p1f1	2034	-0.015573100400359863
TLS	CanESM5	SSP3-7.0	r13i1p1f1	2035	0.1440265482049483
TLS	CanESM5	SSP3-7.0	r13i1p1f1	2036	0.045837964813017607
TLS	CanESM5	SSP3-7.0	r13i1p1f1	2037	0.04002848948874771
TLS	CanESM5	SSP3-7.0	r13i1p1f1	2038	0.03819631640993748
TLS	CanESM5	SSP3-7.0	r13i1p1f1	2039	0.20821470622513516
TLS	CanESM5	SSP3-7.0	r13i1p1f1	2040	0.08903789151784736
TLS	CanESM5	SSP3-7.0	r13i1p1f1	2041	-0.026845610098206407
TLS	CanESM5	SSP3-7.0	r13i1p1f1	2042	0.08863336929383081
TLS	CanESM5	SSP3-7.0	r13i1p1f1	2043	-0.10350730838206346
TLS	CanESM5	SSP3-7.0	r13i1p1f1	2044	0.11619900419759688
TLS	CanESM5	SSP3-7.0	r13i1p1f1	2045	0.11158061868715663
TLS	CanESM5	SSP3-7.0	r13i1p2f1	2023	0.12658735601411308
TLS	CanESM5	SSP3-7.0	r13i1p2f1	2024	-0.02532855067795481
TLS	CanESM5	SSP3-7.0	r13i1p2f1	2025	-0.05667926040268867
TLS	CanESM5	SSP3-7.0	r13i1p2f1	2026	0.06626317880611055
TLS	CanESM5	SSP3-7.0	r13i1p2f1	2027	-0.13081119517642037
TLS	CanESM5	SSP3-7.0	r13i1p2f1	2028	-0.048700732926533874
TLS	CanESM5	SSP3-7.0	r13i1p2f1	2029	-0.08046848823568098
TLS	CanESM5	SSP3-7.0	r13i1p2f1	2030	-0.04232774796375338
TLS	CanESM5	SSP3-7.0	r13i1p2f1	2031	-0.2329683132606135
TLS	CanESM5	SSP3-7.0	r13i1p2f1	2032	-0.055119697431649683
TLS	CanESM5	SSP3-7.0	r13i1p2f1	2033	-0.10872209258852195
TLS	CanESM5	SSP3-7.0	r13i1p2f1	2034	0.07279772773924265
TLS	CanESM5	SSP3-7.0	r13i1p2f1	2035	0.055194363374027944
TLS	CanESM5	SSP3-7.0	r13i1p2f1	2036	-0.018600361925081188
TLS	CanESM5	SSP3-7.0	r13i1p2f1	2037	0.16399177685661925
TLS	CanESM5	SSP3-7.0	r13i1p2f1	2038	-0.062332228611154505
TLS	CanESM5	SSP3-7.0	r13i1p2f1	2039	0.03059452722379774
TLS	CanESM5	SSP3-7.0	r13i1p2f1	2040	-0.03685637724561275
TLS	CanESM5	SSP3-7.0	r13i1p2f1	2041	-0.03749816180408061
TLS	CanESM5	SSP3-7.0	r13i1p2f1	2042	0.015288737035604072
TLS	CanESM5	SSP3-7.0	r13i1p2f1	2043	-0.045682411112863974
TLS	CanESM5	SSP3-7.0	r13i1p2f1	2044	-0.06622307691011997
TLS	CanESM5	SSP3-7.0	r13i1p2f1	2045	0.03925656824753787
TLS	CanESM5	SSP3-7.0	r14i1p1f1	2023	0.16119707563370866
TLS	CanESM5	SSP3-7.0	r14i1p1f1	2024	0.0393353271666399
TLS	CanESM5	SSP3-7.0	r14i1p1f1	2025	-0.039611666639700616
TLS	CanESM5	SSP3-7.0	r14i1p1f1	2026	0.12976552180046497
TLS	CanESM5	SSP3-7.0	r14i1p1f1	2027	-0.10540915649283988
TLS	CanESM5	SSP3-7.0	r14i1p1f1	2028	-0.0905213134016094
TLS	CanESM5	SSP3-7.0	r14i1p1f1	2029	-0.017650865813948258
TLS	CanESM5	SSP3-7.0	r14i1p1f1	2030	-0.05115587714143999
TLS	CanESM5	SSP3-7.0	r14i1p1f1	2031	-0.24901599246976502
TLS	CanESM5	SSP3-7.0	r14i1p1f1	2032	-0.08164261699445774
TLS	CanESM5	SSP3-7.0	r14i1p1f1	2033	-0.15582973279754242
TLS	CanESM5	SSP3-7.0	r14i1p1f1	2034	0.05496652162435112
TLS	CanESM5	SSP3-7.0	r14i1p1f1	2035	0.018486068067545602
TLS	CanESM5	SSP3-7.0	r14i1p1f1	2036	-0.11804103958215251
TLS	CanESM5	SSP3-7.0	r14i1p1f1	2037	0.12755322074050923
TLS	CanESM5	SSP3-7.0	r14i1p1f1	2038	0.1163174352539329
TLS	CanESM5	SSP3-7.0	r14i1p1f1	2039	0.09854939390223194
TLS	CanESM5	SSP3-7.0	r14i1p1f1	2040	-0.0326091279596028
TLS	CanESM5	SSP3-7.0	r14i1p1f1	2041	0.026927066609033545
TLS	CanESM5	SSP3-7.0	r14i1p1f1	2042	0.08181090756303888
TLS	CanESM5	SSP3-7.0	r14i1p1f1	2043	-0.04950200016122608
TLS	CanESM5	SSP3-7.0	r14i1p1f1	2044	-0.057366518945343614
TLS	CanESM5	SSP3-7.0	r14i1p1f1	2045	0.10915026875306921
TLS	CanESM5	SSP3-7.0	r14i1p2f1	2023	0.19903428786139443
TLS	CanESM5	SSP3-7.0	r14i1p2f1	2024	-0.06567873205497676
TLS	CanESM5	SSP3-7.0	r14i1p2f1	2025	0.035217956800380534
TLS	CanESM5	SSP3-7.0	r14i1p2f1	2026	0.051131647302895544
TLS	CanESM5	SSP3-7.0	r14i1p2f1	2027	-0.23728879282708704
TLS	CanESM5	SSP3-7.0	r14i1p2f1	2028	-0.15310766116570562
TLS	CanESM5	SSP3-7.0	r14i1p2f1	2029	-0.1134625337188595
TLS	CanESM5	SSP3-7.0	r14i1p2f1	2030	-0.022738335268996934
TLS	CanESM5	SSP3-7.0	r14i1p2f1	2031	-0.2986355292097187
TLS	CanESM5	SSP3-7.0	r14i1p2f1	2032	-0.05491058451039521
TLS	CanESM5	SSP3-7.0	r14i1p2f1	2033	-0.0995996577055962
TLS	CanESM5	SSP3-7.0	r14i1p2f1	2034	-0.014911835875182078
TLS	CanESM5	SSP3-7.0	r14i1p2f1	2035	0.14190514415290068
TLS	CanESM5	SSP3-7.0	r14i1p2f1	2036	-0.11071524631108787
TLS	CanESM5	SSP3-7.0	r14i1p2f1	2037	0.10517432466042465
TLS	CanESM5	SSP3-7.0	r14i1p2f1	2038	-0.005896572835524694
TLS	CanESM5	SSP3-7.0	r14i1p2f1	2039	-0.016845559719399716
TLS	CanESM5	SSP3-7.0	r14i1p2f1	2040	-0.07868026908937509
TLS	CanESM5	SSP3-7.0	r14i1p2f1	2041	-0.033129187780104985
TLS	CanESM5	SSP3-7.0	r14i1p2f1	2042	0.03379174413959163
TLS	CanESM5	SSP3-7.0	r14i1p2f1	2043	0.0010676652896677297
TLS	CanESM5	SSP3-7.0	r14i1p2f1	2044	-0.05803590029441352
TLS	CanESM5	SSP3-7.0	r14i1p2f1	2045	0.004424257270642329
TLS	CanESM5	SSP3-7.0	r15i1p1f1	2023	0.16184702086883362
TLS	CanESM5	SSP3-7.0	r15i1p1f1	2024	-0.036251728250306314
TLS	CanESM5	SSP3-7.0	r15i1p1f1	2025	-0.035063341224628175
TLS	CanESM5	SSP3-7.0	r15i1p1f1	2026	0.003864549888106694
TLS	CanESM5	SSP3-7.0	r15i1p1f1	2027	-0.19037493416871598
TLS	CanESM5	SSP3-7.0	r15i1p1f1	2028	-0.1743862530208844
TLS	CanESM5	SSP3-7.0	r15i1p1f1	2029	-0.13275238046446702
TLS	CanESM5	SSP3-7.0	r15i1p1f1	2030	0.005432359007613741
TLS	CanESM5	SSP3-7.0	r15i1p1f1	2031	-0.26443757545183644
TLS	CanESM5	SSP3-7.0	r15i1p1f1	2032	-0.21819121491716942
TLS	CanESM5	SSP3-7.0	r15i1p1f1	2033	-0.19282859106348837
TLS	CanESM5	SSP3-7.0	r15i1p1f1	2034	0.0107466883107179
TLS	CanESM5	SSP3-7.0	r15i1p1f1	2035	-0.038739637872907906
TLS	CanESM5	SSP3-7.0	r15i1p1f1	2036	-0.11496987930507885
TLS	CanESM5	SSP3-7.0	r15i1p1f1	2037	-0.03395021448358193
TLS	CanESM5	SSP3-7.0	r15i1p1f1	2038	-0.0669373035840124
TLS	CanESM5	SSP3-7.0	r15i1p1f1	2039	0.1305022290524107
TLS	CanESM5	SSP3-7.0	r15i1p1f1	2040	-0.08090009357010786
TLS	CanESM5	SSP3-7.0	r15i1p1f1	2041	-0.1002554920606542
TLS	CanESM5	SSP3-7.0	r15i1p1f1	2042	0.03203572156044743
TLS	CanESM5	SSP3-7.0	r15i1p1f1	2043	-0.18518829499060985
TLS	CanESM5	SSP3-7.0	r15i1p1f1	2044	-0.13016016624192162
TLS	CanESM5	SSP3-7.0	r15i1p1f1	2045	0.14832139034467673
TLS	CanESM5	SSP3-7.0	r15i1p2f1	2023	0.11443066364623178
TLS	CanESM5	SSP3-7.0	r15i1p2f1	2024	-0.04206499265055186
TLS	CanESM5	SSP3-7.0	r15i1p2f1	2025	-0.0542177309026215
TLS	CanESM5	SSP3-7.0	r15i1p2f1	2026	0.14454701721984975
TLS	CanESM5	SSP3-7.0	r15i1p2f1	2027	-0.05991940011986685
TLS	CanESM5	SSP3-7.0	r15i1p2f1	2028	-0.08640383286956421
TLS	CanESM5	SSP3-7.0	r15i1p2f1	2029	-0.04729348515061815
TLS	CanESM5	SSP3-7.0	r15i1p2f1	2030	-0.04167108115476026
TLS	CanESM5	SSP3-7.0	r15i1p2f1	2031	-0.13268221495295052
TLS	CanESM5	SSP3-7.0	r15i1p2f1	2032	0.016176637557492768
TLS	CanESM5	SSP3-7.0	r15i1p2f1	2033	-0.14148857302762963
TLS	CanESM5	SSP3-7.0	r15i1p2f1	2034	0.03150516882644183
TLS	CanESM5	SSP3-7.0	r15i1p2f1	2035	0.03370466711041331
TLS	CanESM5	SSP3-7.0	r15i1p2f1	2036	-0.034774464107186986
TLS	CanESM5	SSP3-7.0	r15i1p2f1	2037	0.21577860903596502
TLS	CanESM5	SSP3-7.0	r15i1p2f1	2038	-0.03865929386935818
TLS	CanESM5	SSP3-7.0	r15i1p2f1	2039	0.10005420220392125
TLS	CanESM5	SSP3-7.0	r15i1p2f1	2040	-0.05591964356386825
TLS	CanESM5	SSP3-7.0	r15i1p2f1	2041	0.05484887706168706
TLS	CanESM5	SSP3-7.0	r15i1p2f1	2042	-0.01088275727803989
TLS	CanESM5	SSP3-7.0	r15i1p2f1	2043	-0.14569065456862518
TLS	CanESM5	SSP3-7.0	r15i1p2f1	2044	0.01940352635060094
TLS	CanESM5	SSP3-7.0	r15i1p2f1	2045	0.15307830738964867
TLS	CanESM5	SSP3-7.0	r16i1p1f1	2023	0.06711817998726133
TLS	CanESM5	SSP3-7.0	r16i1p1f1	2024	-0.021873844682716026
TLS	CanESM5	SSP3-7.0	r16i1p1f1	2025	0.031109291533880423
TLS	CanESM5	SSP3-7.0	r16i1p1f1	2026	0.12624563440056136
TLS	CanESM5	SSP3-7.0	r16i1p1f1	2027	-0.0808803477803508
TLS	CanESM5	SSP3-7.0	r16i1p1f1	2028	0.011515266447958084
TLS	CanESM5	SSP3-7.0	r16i1p1f1	2029	0.08962832127426168
TLS	CanESM5	SSP3-7.0	r16i1p1f1	2030	-0.014355687502501269
TLS	CanESM5	SSP3-7.0	r16i1p1f1	2031	-0.30123656207155136
TLS	CanESM5	SSP3-7.0	r16i1p1f1	2032	0.0916310136493621
TLS	CanESM5	SSP3-7.0	r16i1p1f1	2033	-0.08980276120598774
TLS	CanESM5	SSP3-7.0	r16i1p1f1	2034	-0.028458830107240374
TLS	CanESM5	SSP3-7.0	r16i1p1f1	2035	0.03697362575906027
TLS	CanESM5	SSP3-7.0	r16i1p1f1	2036	0.03180136295361535
TLS	CanESM5	SSP3-7.0	r16i1p1f1	2037	0.2865691001557593
TLS	CanESM5	SSP3-7.0	r16i1p1f1	2038	0.03271192454815264
TLS	CanESM5	SSP3-7.0	r16i1p1f1	2039	0.0918405959502877
TLS	CanESM5	SSP3-7.0	r16i1p1f1	2040	-0.02979272303954872
TLS	CanESM5	SSP3-7.0	r16i1p1f1	2041	0.08697186724504036
TLS	CanESM5	SSP3-7.0	r16i1p1f1	2042	0.042987914311140685
TLS	CanESM5	SSP3-7.0	r16i1p1f1	2043	-0.12218486145502538
TLS	CanESM5	SSP3-7.0	r16i1p1f1	2044	-0.041180121564678984
TLS	CanESM5	SSP3-7.0	r16i1p1f1	2045	0.27907859773961263
TLS	CanESM5	SSP3-7.0	r16i1p2f1	2023	0.19514064886507754
TLS	CanESM5	SSP3-7.0	r16i1p2f1	2024	-0.05980755214466171
TLS	CanESM5	SSP3-7.0	r16i1p2f1	2025	0.03126407338737636
TLS	CanESM5	SSP3-7.0	r16i1p2f1	2026	0.09800862860805637
TLS	CanESM5	SSP3-7.0	r16i1p2f1	2027	-0.12456681559066851
TLS	CanESM5	SSP3-7.0	r16i1p2f1	2028	0.030850462301344805
TLS	CanESM5	SSP3-7.0	r16i1p2f1	2029	-0.1284665693949023
TLS	CanESM5	SSP3-7.0	r16i1p2f1	2030	-0.07732144993636325
TLS	CanESM5	SSP3-7.0	r16i1p2f1	2031	-0.18744291126998291
TLS	CanESM5	SSP3-7.0	r16i1p2f1	2032	-0.052122993921955185
TLS	CanESM5	SSP3-7.0	r16i1p2f1	2033	-0.07847340927835944
TLS	CanESM5	SSP3-7.0	r16i1p2f1	2034	-0.04322580403012921
TLS	CanESM5	SSP3-7.0	r16i1p2f1	2035	0.06283373499977074
TLS	CanESM5	SSP3-7.0	r16i1p2f1	2036	0.01657140685895797
TLS	CanESM5	SSP3-7.0	r16i1p2f1	2037	0.04367229784656956
TLS	CanESM5	SSP3-7.0	r16i1p2f1	2038	-0.0402377660219031
TLS	CanESM5	SSP3-7.0	r16i1p2f1	2039	0.10824126067387851
TLS	CanESM5	SSP3-7.0	r16i1p2f1	2040	0.034812161452350665
TLS	CanESM5	SSP3-7.0	r16i1p2f1	2041	-0.07344042905219794
TLS	CanESM5	SSP3-7.0	r16i1p2f1	2042	0.03422234930960144
TLS	CanESM5	SSP3-7.0	r16i1p2f1	2043	-0.08001267980759508
TLS	CanESM5	SSP3-7.0	r16i1p2f1	2044	-0.04241296111231918
TLS	CanESM5	SSP3-7.0	r16i1p2f1	2045	0.0656864873697316
TLS	CanESM5	SSP3-7.0	r17i1p1f1	2023	0.05224419492461152
TLS	CanESM5	SSP3-7.0	r17i1p1f1	2024	0.018269927195547098
TLS	CanESM5	SSP3-7.0	r17i1p1f1	2025	0.11456231963995833
TLS	CanESM5	SSP3-7.0	r17i1p1f1	2026	0.02888472769990358
TLS	CanESM5	SSP3-7.0	r17i1p1f1	2027	-0.16683851322886767
TLS	CanESM5	SSP3-7.0	r17i1p1f1	2028	-0.04860663472035753
TLS	CanESM5	SSP3-7.0	r17i1p1f1	2029	-0.06014939574976097
TLS	CanESM5	SSP3-7.0	r17i1p1f1	2030	-0.04493485260675811
TLS	CanESM5	SSP3-7.0	r17i1p1f1	2031	-0.27352790152590956
TLS	CanESM5	SSP3-7.0	r17i1p1f1	2032	0.017513076729898103
TLS	CanESM5	SSP3-7.0	r17i1p1f1	2033	-0.12353641331145582
TLS	CanESM5	SSP3-7.0	r17i1p1f1	2034	0.027194683736496472
TLS	CanESM5	SSP3-7.0	r17i1p1f1	2035	0.07671945844117545
TLS	CanESM5	SSP3-7.0	r17i1p1f1	2036	0.03477837201165812
TLS	CanESM5	SSP3-7.0	r17i1p1f1	2037	0.04467384564352983
TLS	CanESM5	SSP3-7.0	r17i1p1f1	2038	-0.011399431284758066
TLS	CanESM5	SSP3-7.0	r17i1p1f1	2039	0.01479211875860642
TLS	CanESM5	SSP3-7.0	r17i1p1f1	2040	0.06433342137185605
TLS	CanESM5	SSP3-7.0	r17i1p1f1	2041	-0.04494636054883472
TLS	CanESM5	SSP3-7.0	r17i1p1f1	2042	0.06007189208702357
TLS	CanESM5	SSP3-7.0	r17i1p1f1	2043	-0.12822241179767957
TLS	CanESM5	SSP3-7.0	r17i1p1f1	2044	-0.009663904142513502
TLS	CanESM5	SSP3-7.0	r17i1p1f1	2045	0.15848074868148387
TLS	CanESM5	SSP3-7.0	r18i1p1f1	2023	0.06244519510713076
TLS	CanESM5	SSP3-7.0	r18i1p1f1	2024	-0.1098025205643296
TLS	CanESM5	SSP3-7.0	r18i1p1f1	2025	0.10236686407472462
TLS	CanESM5	SSP3-7.0	r18i1p1f1	2026	0.06668524959911792
TLS	CanESM5	SSP3-7.0	r18i1p1f1	2027	-0.2219155258279102
TLS	CanESM5	SSP3-7.0	r18i1p1f1	2028	-0.05279324235297622
TLS	CanESM5	SSP3-7.0	r18i1p1f1	2029	-0.03473795039448646
TLS	CanESM5	SSP3-7.0	r18i1p1f1	2030	0.006181060421397433
TLS	CanESM5	SSP3-7.0	r18i1p1f1	2031	-0.34433586518645143
TLS	CanESM5	SSP3-7.0	r18i1p1f1	2032	-0.0883257707383791
TLS	CanESM5	SSP3-7.0	r18i1p1f1	2033	-0.1918548993355671
TLS	CanESM5	SSP3-7.0	r18i1p1f1	2034	0.04787711709226983
TLS	CanESM5	SSP3-7.0	r18i1p1f1	2035	0.0013723724426881745
TLS	CanESM5	SSP3-7.0	r18i1p1f1	2036	-0.007535491088276558
TLS	CanESM5	SSP3-7.0	r18i1p1f1	2037	0.05703961337331975
TLS	CanESM5	SSP3-7.0	r18i1p1f1	2038	-0.10330868683848848
TLS	CanESM5	SSP3-7.0	r18i1p1f1	2039	0.013673509340748069
TLS	CanESM5	SSP3-7.0	r18i1p1f1	2040	-0.129458490989947
TLS	CanESM5	SSP3-7.0	r18i1p1f1	2041	-0.030560801575006735
TLS	CanESM5	SSP3-7.0	r18i1p1f1	2042	-0.06032882733808265
TLS	CanESM5	SSP3-7.0	r18i1p1f1	2043	-0.2658868176012845
TLS	CanESM5	SSP3-7.0	r18i1p1f1	2044	0.017447602852882937
TLS	CanESM5	SSP3-7.0	r18i1p1f1	2045	-0.022103330929724052
TLS	CanESM5	SSP3-7.0	r18i1p2f1	2023	0.13065201461603237
TLS	CanESM5	SSP3-7.0	r18i1p2f1	2024	-0.05837829450138088
TLS	CanESM5	SSP3-7.0	r18i1p2f1	2025	-0.06568682134326309
TLS	CanESM5	SSP3-7.0	r18i1p2f1	2026	0.1403609510150261
TLS	CanESM5	SSP3-7.0	r18i1p2f1	2027	-0.13636695687893052
TLS	CanESM5	SSP3-7.0	r18i1p2f1	2028	0.014459759996299226
TLS	CanESM5	SSP3-7.0	r18i1p2f1	2029	-0.027803247403966225
TLS	CanESM5	SSP3-7.0	r18i1p2f1	2030	0.008402831247849463
TLS	CanESM5	SSP3-7.0	r18i1p2f1	2031	-0.29083897757314503
TLS	CanESM5	SSP3-7.0	r18i1p2f1	2032	-0.09209216847364132
TLS	CanESM5	SSP3-7.0	r18i1p2f1	2033	-0.12412033206354067
TLS	CanESM5	SSP3-7.0	r18i1p2f1	2034	0.036309163277508105
TLS	CanESM5	SSP3-7.0	r18i1p2f1	2035	0.042943136337754595
TLS	CanESM5	SSP3-7.0	r18i1p2f1	2036	0.005267997830429749
TLS	CanESM5	SSP3-7.0	r18i1p2f1	2037	0.0349596554727043
TLS	CanESM5	SSP3-7.0	r18i1p2f1	2038	-0.007737739113906628
TLS	CanESM5	SSP3-7.0	r18i1p2f1	2039	0.08186745721431521
TLS	CanESM5	SSP3-7.0	r18i1p2f1	2040	-0.12851980205144287
TLS	CanESM5	SSP3-7.0	r18i1p2f1	2041	0.038929967795553466
TLS	CanESM5	SSP3-7.0	r18i1p2f1	2042	0.10664793158181851
TLS	CanESM5	SSP3-7.0	r18i1p2f1	2043	-0.10049258279696005
TLS	CanESM5	SSP3-7.0	r18i1p2f1	2044	-0.06523454977249799
TLS	CanESM5	SSP3-7.0	r18i1p2f1	2045	0.07564211448578817
TLS	CanESM5	SSP3-7.0	r19i1p2f1	2023	0.049006197161730825
TLS	CanESM5	SSP3-7.0	r19i1p2f1	2024	-0.046055669006562994
TLS	CanESM5	SSP3-7.0	r19i1p2f1	2025	0.0476422974435593
TLS	CanESM5	SSP3-7.0	r19i1p2f1	2026	0.1616278460184617
TLS	CanESM5	SSP3-7.0	r19i1p2f1	2027	0.020370038405701507
TLS	CanESM5	SSP3-7.0	r19i1p2f1	2028	-0.1435454778273595
TLS	CanESM5	SSP3-7.0	r19i1p2f1	2029	-0.07502873243066688
TLS	CanESM5	SSP3-7.0	r19i1p2f1	2030	0.031279065075437984
TLS	CanESM5	SSP3-7.0	r19i1p2f1	2031	-0.16035731949631327
TLS	CanESM5	SSP3-7.0	r19i1p2f1	2032	-0.08063620814297678
TLS	CanESM5	SSP3-7.0	r19i1p2f1	2033	-0.09794768827791245
TLS	CanESM5	SSP3-7.0	r19i1p2f1	2034	-0.01467761445007909
TLS	CanESM5	SSP3-7.0	r19i1p2f1	2035	0.04543354890884643
TLS	CanESM5	SSP3-7.0	r19i1p2f1	2036	-0.11097569246976491
TLS	CanESM5	SSP3-7.0	r19i1p2f1	2037	0.00762834669214385
TLS	CanESM5	SSP3-7.0	r19i1p2f1	2038	0.05916384747632719
TLS	CanESM5	SSP3-7.0	r19i1p2f1	2039	0.044784263299220584
TLS	CanESM5	SSP3-7.0	r19i1p2f1	2040	-0.08990248270501411
TLS	CanESM5	SSP3-7.0	r19i1p2f1	2041	-0.055440169910866643
TLS	CanESM5	SSP3-7.0	r19i1p2f1	2042	-0.0046182640042786716
TLS	CanESM5	SSP3-7.0	r19i1p2f1	2043	-0.03416283143312171
TLS	CanESM5	SSP3-7.0	r19i1p2f1	2044	-0.047185001995529774
TLS	CanESM5	SSP3-7.0	r19i1p2f1	2045	0.028766922471845646
TLS	CanESM5	SSP3-7.0	r1i1p1f1	2023	0.14181071568464176
TLS	CanESM5	SSP3-7.0	r1i1p1f1	2024	0.002263084893456835
TLS	CanESM5	SSP3-7.0	r1i1p1f1	2025	0.09216087270962703
TLS	CanESM5	SSP3-7.0	r1i1p1f1	2026	0.11444227863998435
TLS	CanESM5	SSP3-7.0	r1i1p1f1	2027	-0.026266097386155707
TLS	CanESM5	SSP3-7.0	r1i1p1f1	2028	0.02619492018172309
TLS	CanESM5	SSP3-7.0	r1i1p1f1	2029	-0.11332752945915558
TLS	CanESM5	SSP3-7.0	r1i1p1f1	2030	-0.07868301648397846
TLS	CanESM5	SSP3-7.0	r1i1p1f1	2031	-0.2743320754670151
TLS	CanESM5	SSP3-7.0	r1i1p1f1	2032	-0.07545898413150098
TLS	CanESM5	SSP3-7.0	r1i1p1f1	2033	-0.18651557557865317
TLS	CanESM5	SSP3-7.0	r1i1p1f1	2034	0.026485771242931833
TLS	CanESM5	SSP3-7.0	r1i1p1f1	2035	0.055138673202776545
TLS	CanESM5	SSP3-7.0	r1i1p1f1	2036	-0.040121727141865904
TLS	CanESM5	SSP3-7.0	r1i1p1f1	2037	0.07965157426448854
TLS	CanESM5	SSP3-7.0	r1i1p1f1	2038	-0.015356309984355221
TLS	CanESM5	SSP3-7.0	r1i1p1f1	2039	0.026398545144246555
TLS	CanESM5	SSP3-7.0	r1i1p1f1	2040	-0.093176006974943
TLS	CanESM5	SSP3-7.0	r1i1p1f1	2041	-0.029150280438017262
TLS	CanESM5	SSP3-7.0	r1i1p1f1	2042	0.03905241109697499
TLS	CanESM5	SSP3-7.0	r1i1p1f1	2043	-0.011435017800948799
[truncated: 36,273 more rows]
