# Supplementary material for: Projected rapid response of stratospheric temperature to stringent climate mitigation
Source: Nat Commun. 2024 Aug 3;15:6590. doi: 10.1038/s41467-024-50648-8 (PMC11297936; doi:10.1038/s41467-024-50648-8)
Supplement: Supplementary file 3 — Source Data [file 41467_2024_50648_MOESM3_ESM.zip › source_data_of_figures_Romanzini-Bezerra&Maycock2024/source_data_fig2-near-term_global_mean_temperature_trends.txt]

height	Model	Scenarios	Ensemble	Time Span	slope
TUS	MIROC6	SSP3-7.0	r20i1p1f1	20 years	-0.08547379771380709
TUS	CanESM5	SSP2-4.5	r9i1p1f1	20 years	-0.07514801196806417
TUS	CanESM5	SSP2-4.5	r9i1p1f1	15 years	-0.07829730849677746
TUS	CanESM5	SSP2-4.5	r9i1p1f1	10 years	-0.12185350028983619
TUS	CanESM5	SSP2-4.5	r9i1p1f1	5 years	-0.1550577193734881
TUS	CanESM5	SSP2-4.5	r8i1p2f1	20 years	-0.0725456444118679
TUS	CanESM5	SSP2-4.5	r8i1p2f1	15 years	-0.07592675888870883
TUS	CanESM5	SSP2-4.5	r8i1p2f1	10 years	-0.12295873342394009
TUS	CanESM5	SSP2-4.5	r8i1p2f1	5 years	-0.15482255244471332
TUS	CanESM5	SSP2-4.5	r8i1p1f1	20 years	-0.07460596681972587
TUS	CanESM5	SSP2-4.5	r8i1p1f1	15 years	-0.07574590808001906
TUS	CanESM5	SSP3-7.0	r10i1p1f1	5 years	-0.1634950611383289
TUS	CanESM5	SSP2-4.5	r8i1p1f1	10 years	-0.12159033865618492
TUS	CanESM5	SSP2-4.5	r7i1p2f1	20 years	-0.07429848066814113
TUS	CanESM5	SSP2-4.5	r7i1p2f1	15 years	-0.0764624157857881
TUS	CanESM5	SSP2-4.5	r7i1p2f1	10 years	-0.12110888867691343
TUS	CanESM5	SSP2-4.5	r7i1p2f1	5 years	-0.16891751779917855
TUS	CanESM5	SSP2-4.5	r7i1p1f1	20 years	-0.07335477917878082
TUS	CanESM5	SSP2-4.5	r7i1p1f1	15 years	-0.07413766382360071
TUS	CanESM5	SSP2-4.5	r7i1p1f1	10 years	-0.11705152368501236
TUS	CanESM5	SSP2-4.5	r7i1p1f1	5 years	-0.13682940114852613
TUS	CanESM5	SSP2-4.5	r6i1p1f1	20 years	-0.07730820747276299
TUS	CanESM5	SSP2-4.5	r6i1p1f1	15 years	-0.079536095605121
TUS	CanESM5	SSP2-4.5	r8i1p1f1	5 years	-0.13170887512068816
TUS	CanESM5	SSP2-4.5	r6i1p1f1	10 years	-0.12443837937377526
TUS	CanESM5	SSP3-7.0	r10i1p1f1	10 years	-0.1280184449710796
TUS	CanESM5	SSP3-7.0	r10i1p1f1	20 years	-0.09860058770362726
TUS	CanESM5	SSP3-7.0	r13i1p2f1	15 years	-0.0952466844343124
TUS	CanESM5	SSP3-7.0	r13i1p2f1	10 years	-0.13432838521179497
TUS	CanESM5	SSP3-7.0	r13i1p2f1	5 years	-0.1662063041837911
TUS	CanESM5	SSP3-7.0	r13i1p1f1	20 years	-0.09488635968809456
TUS	CanESM5	SSP3-7.0	r13i1p1f1	15 years	-0.09109543672057155
TUS	CanESM5	SSP3-7.0	r13i1p1f1	10 years	-0.1275155359425362
TUS	CanESM5	SSP3-7.0	r13i1p1f1	5 years	-0.1297265985152592
TUS	CanESM5	SSP3-7.0	r12i1p2f1	20 years	-0.09439727018672314
TUS	CanESM5	SSP3-7.0	r12i1p2f1	15 years	-0.09397056827284667
TUS	CanESM5	SSP3-7.0	r12i1p2f1	10 years	-0.13414484810584315
TUS	CanESM5	SSP3-7.0	r10i1p1f1	15 years	-0.09468117995874863
TUS	CanESM5	SSP3-7.0	r12i1p2f1	5 years	-0.1616013541490645
TUS	CanESM5	SSP3-7.0	r12i1p1f1	10 years	-0.1384177677076078
TUS	CanESM5	SSP3-7.0	r12i1p1f1	5 years	-0.16793807582805018
TUS	CanESM5	SSP3-7.0	r11i1p1f1	20 years	-0.09572914735562056
TUS	CanESM5	SSP3-7.0	r11i1p1f1	15 years	-0.09395073552339445
TUS	CanESM5	SSP3-7.0	r11i1p1f1	10 years	-0.1293058030769964
TUS	CanESM5	SSP3-7.0	r11i1p1f1	5 years	-0.16392203913879655
TUS	CanESM5	SSP3-7.0	r10i1p2f1	20 years	-0.09446957507547273
TUS	CanESM5	SSP3-7.0	r10i1p2f1	15 years	-0.0932347135966837
TUS	CanESM5	SSP3-7.0	r10i1p2f1	10 years	-0.1307200767310743
TUS	CanESM5	SSP3-7.0	r10i1p2f1	5 years	-0.15998135669418334
TUS	CanESM5	SSP3-7.0	r12i1p1f1	15 years	-0.09547911467236857
TUS	CanESM5	SSP3-7.0	r13i1p2f1	20 years	-0.0965570835378469
TUS	CanESM5	SSP2-4.5	r6i1p1f1	5 years	-0.14754318744263628
TUS	CanESM5	SSP2-4.5	r5i1p2f1	15 years	-0.0772969677450678
TUS	CanESM5	SSP2-4.5	r23i1p2f1	20 years	-0.07641170330849276
TUS	CanESM5	SSP2-4.5	r23i1p2f1	15 years	-0.0796126848153051
TUS	CanESM5	SSP2-4.5	r23i1p2f1	10 years	-0.12099532302408249
TUS	CanESM5	SSP2-4.5	r23i1p2f1	5 years	-0.14058494102928593
TUS	CanESM5	SSP2-4.5	r23i1p1f1	20 years	-0.0747697497933957
TUS	CanESM5	SSP2-4.5	r23i1p1f1	15 years	-0.07548185489972659
TUS	CanESM5	SSP2-4.5	r23i1p1f1	10 years	-0.11860409622496354
TUS	CanESM5	SSP2-4.5	r23i1p1f1	5 years	-0.15598184795256317
TUS	CanESM5	SSP2-4.5	r22i1p2f1	20 years	-0.07782611085875889
TUS	CanESM5	SSP2-4.5	r22i1p2f1	15 years	-0.07949932469546721
TUS	CanESM5	SSP2-4.5	r24i1p2f1	5 years	-0.15653481645572073
TUS	CanESM5	SSP2-4.5	r22i1p2f1	10 years	-0.120877831489725
TUS	CanESM5	SSP2-4.5	r22i1p1f1	20 years	-0.07384394163324917
TUS	CanESM5	SSP2-4.5	r22i1p1f1	15 years	-0.07373872413283168
TUS	CanESM5	SSP2-4.5	r22i1p1f1	10 years	-0.1189635374399927
TUS	CanESM5	SSP2-4.5	r22i1p1f1	5 years	-0.14756115368380449
TUS	CanESM5	SSP2-4.5	r21i1p2f1	20 years	-0.07546457994601433
TUS	CanESM5	SSP2-4.5	r21i1p2f1	15 years	-0.07507610502898183
TUS	CanESM5	SSP2-4.5	r21i1p2f1	10 years	-0.11932086314789103
TUS	CanESM5	SSP2-4.5	r21i1p2f1	5 years	-0.12210177200507247
TUS	CanESM5	SSP2-4.5	r20i1p2f1	20 years	-0.07705792364028048
TUS	CanESM5	SSP2-4.5	r20i1p2f1	15 years	-0.07859125594220585
TUS	CanESM5	SSP2-4.5	r22i1p2f1	5 years	-0.15212892488208923
TUS	CanESM5	SSP2-4.5	r5i1p2f1	20 years	-0.07378500635008188
TUS	CanESM5	SSP2-4.5	r24i1p2f1	10 years	-0.12596728101334054
TUS	CanESM5	SSP2-4.5	r24i1p2f1	20 years	-0.07614570202213795
TUS	CanESM5	SSP2-4.5	r5i1p2f1	10 years	-0.12648238098792708
TUS	CanESM5	SSP2-4.5	r5i1p2f1	5 years	-0.14501135803782006
TUS	CanESM5	SSP2-4.5	r4i1p1f1	20 years	-0.07492186305817813
TUS	CanESM5	SSP2-4.5	r4i1p1f1	15 years	-0.07906762516858123
TUS	CanESM5	SSP2-4.5	r4i1p1f1	10 years	-0.12827685537457856
TUS	CanESM5	SSP2-4.5	r4i1p1f1	5 years	-0.16106839171477533
TUS	CanESM5	SSP2-4.5	r3i1p2f1	20 years	-0.07451755606302628
TUS	CanESM5	SSP2-4.5	r3i1p2f1	15 years	-0.07864249663077466
TUS	CanESM5	SSP2-4.5	r3i1p2f1	10 years	-0.1219052076735443
TUS	CanESM5	SSP2-4.5	r3i1p2f1	5 years	-0.1340789100159924
TUS	CanESM5	SSP2-4.5	r24i1p2f1	15 years	-0.07516170008928903
TUS	CanESM5	SSP2-4.5	r3i1p1f1	20 years	-0.07424897130241408
TUS	CanESM5	SSP2-4.5	r3i1p1f1	10 years	-0.12447270378392011
TUS	CanESM5	SSP2-4.5	r3i1p1f1	5 years	-0.15870457934598223
TUS	CanESM5	SSP2-4.5	r2i1p2f1	20 years	-0.0765835983092196
TUS	CanESM5	SSP2-4.5	r2i1p2f1	15 years	-0.07865346174146107
TUS	CanESM5	SSP2-4.5	r2i1p2f1	10 years	-0.12045608013313179
TUS	CanESM5	SSP2-4.5	r2i1p2f1	5 years	-0.14782845176114565
TUS	CanESM5	SSP2-4.5	r25i1p2f1	20 years	-0.07500342127710267
TUS	CanESM5	SSP2-4.5	r25i1p2f1	15 years	-0.07737392167883052
TUS	CanESM5	SSP2-4.5	r25i1p2f1	10 years	-0.1259163491011467
TUS	CanESM5	SSP2-4.5	r25i1p2f1	5 years	-0.13395319794913121
TUS	CanESM5	SSP2-4.5	r3i1p1f1	15 years	-0.0760764243606359
TUS	CanESM5	SSP2-4.5	r20i1p2f1	10 years	-0.1186100953865772
TUS	CanESM5	SSP3-7.0	r14i1p1f1	5 years	-0.15129186781442172
TUS	CanESM5	SSP3-7.0	r14i1p1f1	15 years	-0.09600066773432607
TUS	CanESM5	SSP3-7.0	r2i1p2f1	5 years	-0.16169131265057787
TUS	CanESM5	SSP3-7.0	r25i1p2f1	20 years	-0.09510516529927464
TUS	CanESM5	SSP3-7.0	r25i1p2f1	15 years	-0.09506348327695337
TUS	CanESM5	SSP3-7.0	r25i1p2f1	10 years	-0.13512805133177866
TUS	CanESM5	SSP3-7.0	r25i1p2f1	5 years	-0.1593139304584014
TUS	CanESM5	SSP3-7.0	r24i1p2f1	20 years	-0.09528960084856727
TUS	CanESM5	SSP3-7.0	r24i1p2f1	15 years	-0.09260891186347207
TUS	CanESM5	SSP3-7.0	r24i1p2f1	10 years	-0.13252601980434883
TUS	CanESM5	SSP3-7.0	r24i1p2f1	5 years	-0.14917399102421314
TUS	CanESM5	SSP3-7.0	r24i1p1f1	20 years	-0.09423385857261676
TUS	CanESM5	SSP3-7.0	r2i1p2f1	10 years	-0.13789327560254216
TUS	CanESM5	SSP3-7.0	r24i1p1f1	15 years	-0.09578725133933656
TUS	CanESM5	SSP3-7.0	r24i1p1f1	5 years	-0.1535596640555099
TUS	CanESM5	SSP3-7.0	r22i1p2f1	20 years	-0.09415658135100188
TUS	CanESM5	SSP3-7.0	r22i1p2f1	15 years	-0.09308995541268741
TUS	CanESM5	SSP3-7.0	r22i1p2f1	10 years	-0.12894717892961116
TUS	CanESM5	SSP3-7.0	r22i1p2f1	5 years	-0.1517452248533232
TUS	CanESM5	SSP3-7.0	r22i1p1f1	20 years	-0.0962797527544114
TUS	CanESM5	SSP3-7.0	r22i1p1f1	15 years	-0.09665938669059426
TUS	CanESM5	SSP3-7.0	r22i1p1f1	10 years	-0.1356620381788048
TUS	CanESM5	SSP3-7.0	r22i1p1f1	5 years	-0.16017485572532167
TUS	CanESM5	SSP3-7.0	r21i1p2f1	20 years	-0.09508496789435088
TUS	CanESM5	SSP3-7.0	r24i1p1f1	10 years	-0.13664093250487075
TUS	CanESM5	SSP3-7.0	r21i1p2f1	15 years	-0.09536477393220102
TUS	CanESM5	SSP3-7.0	r2i1p2f1	15 years	-0.09497835690322975
TUS	CanESM5	SSP3-7.0	r3i1p1f1	5 years	-0.14542754779646147
TUS	CanESM5	SSP3-7.0	r7i1p1f1	15 years	-0.09499357858561613
TUS	CanESM5	SSP3-7.0	r7i1p1f1	10 years	-0.1349652236152181
TUS	CanESM5	SSP3-7.0	r7i1p1f1	5 years	-0.17678765674345415
TUS	CanESM5	SSP3-7.0	r5i1p2f1	20 years	-0.0978431890816981
TUS	CanESM5	SSP3-7.0	r5i1p2f1	15 years	-0.09597394008686279
TUS	CanESM5	SSP3-7.0	r5i1p2f1	10 years	-0.137922739672355
TUS	CanESM5	SSP3-7.0	r5i1p2f1	5 years	-0.15521238707441684
TUS	CanESM5	SSP3-7.0	r5i1p1f1	20 years	-0.09742600489637186
TUS	CanESM5	SSP3-7.0	r5i1p1f1	15 years	-0.09794074106258777
TUS	CanESM5	SSP3-7.0	r5i1p1f1	10 years	-0.13454681085828996
TUS	CanESM5	SSP3-7.0	r2i1p2f1	20 years	-0.0954597613568013
TUS	CanESM5	SSP3-7.0	r5i1p1f1	5 years	-0.16591348682543414
TUS	CanESM5	SSP3-7.0	r4i1p2f1	15 years	-0.08834134376293261
TUS	CanESM5	SSP3-7.0	r4i1p2f1	10 years	-0.12641205735362848
TUS	CanESM5	SSP3-7.0	r4i1p2f1	5 years	-0.13431152714637165
TUS	CanESM5	SSP3-7.0	r3i1p2f1	20 years	-0.09770521885094548
TUS	CanESM5	SSP3-7.0	r3i1p2f1	15 years	-0.09682161631746493
TUS	CanESM5	SSP3-7.0	r3i1p2f1	10 years	-0.1371033053496893
TUS	CanESM5	SSP3-7.0	r3i1p2f1	5 years	-0.15053277182095146
TUS	CanESM5	SSP3-7.0	r3i1p1f1	20 years	-0.09452552992156087
TUS	CanESM5	SSP3-7.0	r3i1p1f1	15 years	-0.09110731692627039
TUS	CanESM5	SSP3-7.0	r3i1p1f1	10 years	-0.12036431866950105
TUS	CanESM5	SSP3-7.0	r4i1p2f1	20 years	-0.09280763800014281
TUS	CanESM5	SSP3-7.0	r14i1p1f1	10 years	-0.13126608282344585
TUS	CanESM5	SSP3-7.0	r21i1p2f1	10 years	-0.13100254861877847
TUS	CanESM5	SSP3-7.0	r21i1p1f1	20 years	-0.09476459555403415
TUS	CanESM5	SSP3-7.0	r17i1p1f1	5 years	-0.186303401537657
TUS	CanESM5	SSP3-7.0	r16i1p2f1	20 years	-0.09368102679842583
TUS	CanESM5	SSP3-7.0	r16i1p2f1	15 years	-0.09289815397243807
TUS	CanESM5	SSP3-7.0	r16i1p2f1	10 years	-0.13616723430546618
TUS	CanESM5	SSP3-7.0	r16i1p2f1	5 years	-0.16437077530572142
TUS	CanESM5	SSP3-7.0	r16i1p1f1	20 years	-0.0933754670213159
TUS	CanESM5	SSP3-7.0	r16i1p1f1	15 years	-0.09485909998371023
TUS	CanESM5	SSP3-7.0	r16i1p1f1	10 years	-0.12797289591888392
TUS	CanESM5	SSP3-7.0	r16i1p1f1	5 years	-0.13678101658596803
TUS	CanESM5	SSP3-7.0	r15i1p2f1	20 years	-0.09701933639291266
TUS	CanESM5	SSP3-7.0	r17i1p1f1	10 years	-0.14426076027404486
TUS	CanESM5	SSP3-7.0	r15i1p2f1	15 years	-0.0951840050947647
TUS	CanESM5	SSP3-7.0	r15i1p2f1	5 years	-0.1737822029295103
TUS	CanESM5	SSP3-7.0	r15i1p1f1	20 years	-0.09558283269032918
TUS	CanESM5	SSP3-7.0	r15i1p1f1	15 years	-0.09667653667661417
TUS	CanESM5	SSP3-7.0	r15i1p1f1	10 years	-0.13393943943971784
TUS	CanESM5	SSP3-7.0	r15i1p1f1	5 years	-0.1718623179303961
TUS	CanESM5	SSP3-7.0	r14i1p2f1	20 years	-0.09423664043925642
TUS	CanESM5	SSP3-7.0	r14i1p2f1	15 years	-0.0945628902074828
TUS	CanESM5	SSP3-7.0	r14i1p2f1	10 years	-0.13461320154012982
TUS	CanESM5	SSP3-7.0	r14i1p2f1	5 years	-0.15251475602328812
TUS	CanESM5	SSP3-7.0	r14i1p1f1	20 years	-0.09338379818180395
TUS	CanESM5	SSP3-7.0	r15i1p2f1	10 years	-0.1317355973692157
TUS	CanESM5	SSP3-7.0	r21i1p2f1	5 years	-0.15404252894289813
TUS	CanESM5	SSP3-7.0	r17i1p1f1	15 years	-0.09188764555753202
TUS	CanESM5	SSP3-7.0	r18i1p1f1	5 years	-0.14705657637088052
TUS	CanESM5	SSP3-7.0	r21i1p1f1	15 years	-0.09409672605100679
TUS	CanESM5	SSP3-7.0	r21i1p1f1	10 years	-0.1329902173612981
TUS	CanESM5	SSP3-7.0	r21i1p1f1	5 years	-0.15076437826130873
TUS	CanESM5	SSP3-7.0	r1i1p2f1	20 years	-0.09511205812762788
TUS	CanESM5	SSP3-7.0	r1i1p2f1	15 years	-0.09480039680573224
TUS	CanESM5	SSP3-7.0	r1i1p2f1	10 years	-0.13262115017588916
TUS	CanESM5	SSP3-7.0	r1i1p2f1	5 years	-0.12257927590816849
TUS	CanESM5	SSP3-7.0	r1i1p1f1	20 years	-0.09546407770160333
TUS	CanESM5	SSP3-7.0	r1i1p1f1	15 years	-0.0930928476487599
TUS	CanESM5	SSP3-7.0	r1i1p1f1	10 years	-0.13395848693089543
TUS	CanESM5	SSP3-7.0	r17i1p1f1	20 years	-0.09363186328943897
TUS	CanESM5	SSP3-7.0	r1i1p1f1	5 years	-0.15568613142549453
TUS	CanESM5	SSP3-7.0	r19i1p2f1	15 years	-0.09341351307916504
TUS	CanESM5	SSP3-7.0	r19i1p2f1	10 years	-0.12590150604590727
TUS	CanESM5	SSP3-7.0	r19i1p2f1	5 years	-0.15533504422029695
TUS	CanESM5	SSP3-7.0	r18i1p2f1	20 years	-0.09333025971870731
TUS	CanESM5	SSP3-7.0	r18i1p2f1	15 years	-0.09032674006733085
TUS	CanESM5	SSP3-7.0	r18i1p2f1	10 years	-0.12862645504123252
TUS	CanESM5	SSP3-7.0	r18i1p2f1	5 years	-0.16538580436357792
TUS	CanESM5	SSP3-7.0	r18i1p1f1	20 years	-0.09761766376678851
TUS	CanESM5	SSP3-7.0	r18i1p1f1	15 years	-0.09480855359010534
TUS	CanESM5	SSP3-7.0	r18i1p1f1	10 years	-0.13712651418277588
TUS	CanESM5	SSP3-7.0	r19i1p2f1	20 years	-0.09556764928499752
TUS	CanESM5	SSP3-7.0	r7i1p1f1	20 years	-0.09487832227895587
TUS	CanESM5	SSP2-4.5	r20i1p2f1	5 years	-0.15476324534195954
TUS	CanESM5	SSP2-4.5	r20i1p1f1	15 years	-0.07347013980562846
TUS	CanESM5	SSP1-1.9	r20i1p1f1	20 years	-0.02361513605244531
TUS	CanESM5	SSP1-1.9	r20i1p1f1	15 years	-0.03525813607410331
TUS	CanESM5	SSP1-1.9	r20i1p1f1	10 years	-0.08076418728957736
TUS	CanESM5	SSP1-1.9	r20i1p1f1	5 years	-0.1036368528005653
TUS	CanESM5	SSP1-1.9	r1i1p1f1	20 years	-0.02489661663271357
TUS	CanESM5	SSP1-1.9	r1i1p1f1	15 years	-0.03103164039940732
TUS	CanESM5	SSP1-1.9	r1i1p1f1	10 years	-0.0851310537262059
TUS	CanESM5	SSP1-1.9	r1i1p1f1	5 years	-0.11186089051625175
TUS	CanESM5	SSP1-1.9	r19i1p2f1	20 years	-0.027016105198271585
TUS	CanESM5	SSP1-1.9	r19i1p2f1	15 years	-0.03445958474792243
TUS	CanESM5	SSP1-1.9	r20i1p2f1	5 years	-0.11340418960865009
TUS	CanESM5	SSP1-1.9	r19i1p2f1	10 years	-0.08920945942003042
TUS	CanESM5	SSP1-1.9	r19i1p1f1	20 years	-0.02899216257454216
TUS	CanESM5	SSP1-1.9	r19i1p1f1	15 years	-0.03779059860320331
TUS	CanESM5	SSP1-1.9	r19i1p1f1	10 years	-0.08307392471579612
TUS	CanESM5	SSP1-1.9	r19i1p1f1	5 years	-0.1093380913110508
TUS	CanESM5	SSP1-1.9	r18i1p1f1	20 years	-0.024915341470511124
TUS	CanESM5	SSP1-1.9	r18i1p1f1	15 years	-0.03234915193726704
TUS	CanESM5	SSP1-1.9	r18i1p1f1	10 years	-0.0780803392701683
TUS	CanESM5	SSP1-1.9	r18i1p1f1	5 years	-0.08734978762711308
TUS	CanESM5	SSP1-1.9	r16i1p2f1	20 years	-0.023962148482443137
TUS	CanESM5	SSP1-1.9	r16i1p2f1	15 years	-0.028912958862148785
TUS	CanESM5	SSP1-1.9	r19i1p2f1	5 years	-0.12874808175014324
TUS	CanESM5	SSP1-1.9	r16i1p2f1	10 years	-0.07503032956066533
TUS	CanESM5	SSP1-1.9	r20i1p2f1	10 years	-0.08334828753712807
TUS	CanESM5	SSP1-1.9	r20i1p2f1	20 years	-0.025991769228631677
TUS	CanESM5	SSP1-1.9	r24i1p2f1	10 years	-0.07661129774284409
TUS	CanESM5	SSP1-1.9	r24i1p2f1	5 years	-0.12455213662591974
TUS	CanESM5	SSP1-1.9	r24i1p1f1	20 years	-0.023167440783765977
TUS	CanESM5	SSP1-1.9	r24i1p1f1	15 years	-0.031512596005040194
TUS	CanESM5	SSP1-1.9	r24i1p1f1	10 years	-0.07246310095034514
TUS	CanESM5	SSP1-1.9	r24i1p1f1	5 years	-0.12365098062355458
TUS	CanESM5	SSP1-1.9	r23i1p1f1	20 years	-0.026408395261901026
TUS	CanESM5	SSP1-1.9	r23i1p1f1	15 years	-0.0346118278934069
TUS	CanESM5	SSP1-1.9	r23i1p1f1	10 years	-0.08362833370927747
TUS	CanESM5	SSP1-1.9	r23i1p1f1	5 years	-0.10868340793552136
TUS	CanESM5	SSP1-1.9	r20i1p2f1	15 years	-0.031066429355114878
TUS	CanESM5	SSP1-1.9	r22i1p2f1	20 years	-0.028006484009744384
TUS	CanESM5	SSP1-1.9	r22i1p2f1	10 years	-0.09234760689306369
TUS	CanESM5	SSP1-1.9	r22i1p2f1	5 years	-0.12137395490713061
TUS	CanESM5	SSP1-1.9	r22i1p1f1	20 years	-0.026622465714065364
TUS	CanESM5	SSP1-1.9	r22i1p1f1	15 years	-0.03576790732985527
TUS	CanESM5	SSP1-1.9	r22i1p1f1	10 years	-0.08102089123400585
TUS	CanESM5	SSP1-1.9	r22i1p1f1	5 years	-0.10906345599565839
TUS	CanESM5	SSP1-1.9	r21i1p2f1	20 years	-0.025428593827724583
TUS	CanESM5	SSP1-1.9	r21i1p2f1	15 years	-0.03311271725631306
TUS	CanESM5	SSP1-1.9	r21i1p2f1	10 years	-0.08308723575660311
TUS	CanESM5	SSP1-1.9	r21i1p2f1	5 years	-0.09702606961151616
TUS	CanESM5	SSP1-1.9	r22i1p2f1	15 years	-0.037396268726356194
TUS	CanESM5	SSP1-1.9	r24i1p2f1	15 years	-0.028535982490809682
TUS	CanESM5	SSP1-1.9	r16i1p2f1	5 years	-0.11457400072711438
TUS	CanESM5	SSP1-1.9	r16i1p1f1	15 years	-0.030957222979701472
TUS	CanESM5	SSP1-1.9	r11i1p2f1	20 years	-0.023224651288712848
TUS	CanESM5	SSP1-1.9	r11i1p2f1	15 years	-0.029449030058019226
TUS	CanESM5	SSP1-1.9	r11i1p2f1	10 years	-0.08131750598454675
TUS	CanESM5	SSP1-1.9	r11i1p2f1	5 years	-0.09666555984611876
TUS	CanESM5	SSP1-1.9	r11i1p1f1	20 years	-0.02625074385638097
TUS	CanESM5	SSP1-1.9	r11i1p1f1	15 years	-0.03253912796561603
TUS	CanESM5	SSP1-1.9	r11i1p1f1	10 years	-0.09292198249817045
TUS	CanESM5	SSP1-1.9	r11i1p1f1	5 years	-0.12170124117107549
TUS	CanESM5	SSP1-1.9	r10i1p2f1	20 years	-0.025853265979439016
TUS	CanESM5	SSP1-1.9	r10i1p2f1	15 years	-0.03308301555441935
TUS	CanESM5	SSP1-1.9	r12i1p1f1	5 years	-0.08931124876179411
TUS	CanESM5	SSP1-1.9	r10i1p2f1	10 years	-0.08795976762528977
TUS	CanESM5	SSP1-1.9	r10i1p1f1	20 years	-0.024839302052625602
TUS	CanESM5	SSP1-1.9	r10i1p1f1	15 years	-0.03144045324938024
TUS	CanESM5	SSP1-1.9	r10i1p1f1	10 years	-0.08668793073429697
TUS	CanESM5	SSP1-1.9	r10i1p1f1	5 years	-0.10980293691291365
TUS	MIROC6	SSP1-1.9	r50i1p1f1	20 years	-0.022150582214716732
TUS	MIROC6	SSP1-1.9	r5i1p1f1	5 years	-0.1178979587507854
TUS	MIROC6	SSP1-1.9	r5i1p1f1	10 years	-0.07902438670240461
TUS	MIROC6	SSP1-1.9	r5i1p1f1	15 years	-0.028107039486046
TUS	MIROC6	SSP1-1.9	r5i1p1f1	20 years	-0.020792460363197474
TUS	MIROC6	SSP1-1.9	r6i1p1f1	5 years	-0.07349788934097319
TUS	CanESM5	SSP1-1.9	r10i1p2f1	5 years	-0.12497208726968552
TUS	CanESM5	SSP1-1.9	r16i1p1f1	20 years	-0.024685316259203678
TUS	CanESM5	SSP1-1.9	r12i1p1f1	10 years	-0.08099798473105493
TUS	CanESM5	SSP1-1.9	r12i1p1f1	20 years	-0.02269315174256504
TUS	CanESM5	SSP1-1.9	r16i1p1f1	10 years	-0.07903096675118387
TUS	CanESM5	SSP1-1.9	r16i1p1f1	5 years	-0.1047296236468725
TUS	CanESM5	SSP1-1.9	r15i1p2f1	20 years	-0.02535470164576655
TUS	CanESM5	SSP1-1.9	r15i1p2f1	15 years	-0.029753299843174524
TUS	CanESM5	SSP1-1.9	r15i1p2f1	10 years	-0.08635617348889177
TUS	CanESM5	SSP1-1.9	r15i1p2f1	5 years	-0.08961459483723218
TUS	CanESM5	SSP1-1.9	r14i1p2f1	20 years	-0.026577484184511127
TUS	CanESM5	SSP1-1.9	r14i1p2f1	15 years	-0.0383284525794906
TUS	CanESM5	SSP1-1.9	r14i1p2f1	10 years	-0.08654224595419775
TUS	CanESM5	SSP1-1.9	r14i1p2f1	5 years	-0.1343680302794695
TUS	CanESM5	SSP1-1.9	r12i1p1f1	15 years	-0.028989224520479084
TUS	CanESM5	SSP1-1.9	r14i1p1f1	20 years	-0.02452074313750598
TUS	CanESM5	SSP1-1.9	r14i1p1f1	10 years	-0.08024141892600586
TUS	CanESM5	SSP1-1.9	r14i1p1f1	5 years	-0.1148246354106874
TUS	CanESM5	SSP1-1.9	r13i1p2f1	20 years	-0.02413602121270808
TUS	CanESM5	SSP1-1.9	r13i1p2f1	15 years	-0.031191229510689818
TUS	CanESM5	SSP1-1.9	r13i1p2f1	10 years	-0.08635312112381723
TUS	CanESM5	SSP1-1.9	r13i1p2f1	5 years	-0.11709859348664793
TUS	CanESM5	SSP1-1.9	r12i1p2f1	20 years	-0.02797595303391086
TUS	CanESM5	SSP1-1.9	r12i1p2f1	15 years	-0.03495891670137173
TUS	CanESM5	SSP1-1.9	r12i1p2f1	10 years	-0.08094552171246247
TUS	CanESM5	SSP1-1.9	r12i1p2f1	5 years	-0.12766262401095504
TUS	CanESM5	SSP1-1.9	r14i1p1f1	15 years	-0.027324596267618007
TUS	CanESM5	SSP2-4.5	r20i1p1f1	20 years	-0.07480224128633728
TUS	CanESM5	SSP1-1.9	r24i1p2f1	20 years	-0.021646734619623034
TUS	CanESM5	SSP1-1.9	r25i1p1f1	10 years	-0.08116289632331078
TUS	CanESM5	SSP2-4.5	r14i1p2f1	20 years	-0.0738469932852891
TUS	CanESM5	SSP2-4.5	r14i1p2f1	15 years	-0.0756149178226314
TUS	CanESM5	SSP2-4.5	r14i1p2f1	10 years	-0.11626700900066929
TUS	CanESM5	SSP2-4.5	r14i1p2f1	5 years	-0.13624955705199682
TUS	CanESM5	SSP2-4.5	r14i1p1f1	20 years	-0.07360624750382086
TUS	CanESM5	SSP2-4.5	r14i1p1f1	15 years	-0.07617880032860325
TUS	CanESM5	SSP2-4.5	r14i1p1f1	10 years	-0.12501272552319337
TUS	CanESM5	SSP2-4.5	r14i1p1f1	5 years	-0.1408036919647202
TUS	CanESM5	SSP2-4.5	r13i1p2f1	20 years	-0.07529522556216485
TUS	CanESM5	SSP2-4.5	r13i1p2f1	15 years	-0.07571495471526767
TUS	CanESM5	SSP2-4.5	r15i1p2f1	5 years	-0.1331850802051406
TUS	CanESM5	SSP2-4.5	r13i1p2f1	10 years	-0.11385670295494044
TUS	CanESM5	SSP2-4.5	r13i1p1f1	20 years	-0.07459332981145525
TUS	CanESM5	SSP2-4.5	r13i1p1f1	15 years	-0.07525402234443206
TUS	CanESM5	SSP2-4.5	r13i1p1f1	10 years	-0.11838173857138769
TUS	CanESM5	SSP2-4.5	r13i1p1f1	5 years	-0.15786210769607864
TUS	CanESM5	SSP2-4.5	r12i1p2f1	20 years	-0.07523870065856401
TUS	CanESM5	SSP2-4.5	r12i1p2f1	15 years	-0.07392271869600456
TUS	CanESM5	SSP2-4.5	r12i1p2f1	10 years	-0.1169265544582767
TUS	CanESM5	SSP2-4.5	r12i1p2f1	5 years	-0.13511417988581798
TUS	CanESM5	SSP2-4.5	r12i1p1f1	20 years	-0.07566543448588649
TUS	CanESM5	SSP2-4.5	r12i1p1f1	15 years	-0.07759424579328546
TUS	CanESM5	SSP2-4.5	r13i1p2f1	5 years	-0.13302592095465401
TUS	CanESM5	SSP2-4.5	r12i1p1f1	10 years	-0.11938317789269973
TUS	CanESM5	SSP2-4.5	r15i1p2f1	10 years	-0.12098854917655313
TUS	CanESM5	SSP2-4.5	r15i1p2f1	20 years	-0.07419183455727374
TUS	CanESM5	SSP2-4.5	r20i1p1f1	10 years	-0.11505317389196329
TUS	CanESM5	SSP2-4.5	r20i1p1f1	5 years	-0.13563847656166103
TUS	CanESM5	SSP2-4.5	r1i1p2f1	20 years	-0.07352463130811777
TUS	CanESM5	SSP2-4.5	r1i1p2f1	15 years	-0.07585808827361352
TUS	CanESM5	SSP2-4.5	r1i1p2f1	10 years	-0.12321329553917243
TUS	CanESM5	SSP2-4.5	r1i1p2f1	5 years	-0.1441820164841829
TUS	CanESM5	SSP2-4.5	r17i1p2f1	20 years	-0.07499265718403449
TUS	CanESM5	SSP2-4.5	r17i1p2f1	15 years	-0.0767811839008238
TUS	CanESM5	SSP2-4.5	r17i1p2f1	10 years	-0.11623107030716859
TUS	CanESM5	SSP2-4.5	r17i1p2f1	5 years	-0.13737807362956006
TUS	CanESM5	SSP2-4.5	r15i1p2f1	15 years	-0.07351840258128348
TUS	CanESM5	SSP2-4.5	r17i1p1f1	20 years	-0.07561772946221965
TUS	CanESM5	SSP2-4.5	r17i1p1f1	10 years	-0.11592511008894195
TUS	CanESM5	SSP2-4.5	r17i1p1f1	5 years	-0.13124686373918734
TUS	CanESM5	SSP2-4.5	r16i1p2f1	20 years	-0.0737903006532998
TUS	CanESM5	SSP2-4.5	r16i1p2f1	15 years	-0.07640620185912396
TUS	CanESM5	SSP2-4.5	r16i1p2f1	10 years	-0.12026344437019695
TUS	CanESM5	SSP2-4.5	r16i1p2f1	5 years	-0.14505980406437688
TUS	CanESM5	SSP2-4.5	r16i1p1f1	20 years	-0.07195445765791866
TUS	CanESM5	SSP2-4.5	r16i1p1f1	15 years	-0.07368529768306016
TUS	CanESM5	SSP2-4.5	r16i1p1f1	10 years	-0.11656200156686235
TUS	CanESM5	SSP2-4.5	r16i1p1f1	5 years	-0.14931449972569624
TUS	CanESM5	SSP2-4.5	r17i1p1f1	15 years	-0.07460446677599179
TUS	CanESM5	SSP1-1.9	r25i1p1f1	5 years	-0.09463631219854847
TUS	CanESM5	SSP2-4.5	r12i1p1f1	5 years	-0.12432565212263569
TUS	CanESM5	SSP2-4.5	r11i1p2f1	15 years	-0.08189373185587648
TUS	CanESM5	SSP1-1.9	r5i1p1f1	20 years	-0.02425279656300341
TUS	CanESM5	SSP1-1.9	r5i1p1f1	15 years	-0.03271099412893972
TUS	CanESM5	SSP1-1.9	r5i1p1f1	10 years	-0.07785347136045513
TUS	CanESM5	SSP1-1.9	r5i1p1f1	5 years	-0.11664495253677387
TUS	CanESM5	SSP1-1.9	r4i1p2f1	20 years	-0.0224035564913086
TUS	CanESM5	SSP1-1.9	r4i1p2f1	15 years	-0.029137832466937495
TUS	CanESM5	SSP1-1.9	r4i1p2f1	10 years	-0.0777099436724098
TUS	CanESM5	SSP1-1.9	r4i1p2f1	5 years	-0.0959990378458656
TUS	CanESM5	SSP1-1.9	r4i1p1f1	20 years	-0.025577519713586676
TUS	CanESM5	SSP1-1.9	r4i1p1f1	15 years	-0.03331304665413341
TUS	CanESM5	SSP1-1.9	r5i1p2f1	5 years	-0.12258894096929965
TUS	CanESM5	SSP1-1.9	r4i1p1f1	10 years	-0.08204825307567852
TUS	CanESM5	SSP1-1.9	r3i1p2f1	20 years	-0.025379894478887582
TUS	CanESM5	SSP1-1.9	r3i1p2f1	15 years	-0.031761858592186644
TUS	CanESM5	SSP1-1.9	r3i1p2f1	10 years	-0.09018195183576216
TUS	CanESM5	SSP1-1.9	r3i1p2f1	5 years	-0.13707476831420423
TUS	CanESM5	SSP1-1.9	r25i1p2f1	20 years	-0.027755054641044684
TUS	CanESM5	SSP1-1.9	r25i1p2f1	15 years	-0.03687340606634959
TUS	CanESM5	SSP1-1.9	r25i1p2f1	10 years	-0.0899792038284502
TUS	CanESM5	SSP1-1.9	r25i1p2f1	5 years	-0.11745689311657942
TUS	CanESM5	SSP1-1.9	r25i1p1f1	20 years	-0.025881143262090525
TUS	CanESM5	SSP1-1.9	r25i1p1f1	15 years	-0.03128896618207061
TUS	CanESM5	SSP1-1.9	r4i1p1f1	5 years	-0.0944140864214404
TUS	CanESM5	SSP2-4.5	r11i1p2f1	20 years	-0.07772208822034107
TUS	CanESM5	SSP1-1.9	r5i1p2f1	10 years	-0.07724538662692178
TUS	CanESM5	SSP1-1.9	r5i1p2f1	20 years	-0.024274078557111278
TUS	CanESM5	SSP2-4.5	r11i1p2f1	10 years	-0.12724099542419076
TUS	CanESM5	SSP2-4.5	r11i1p2f1	5 years	-0.1570791044337085
TUS	CanESM5	SSP2-4.5	r10i1p2f1	20 years	-0.07455779142614989
TUS	CanESM5	SSP2-4.5	r10i1p2f1	15 years	-0.07456556145081408
TUS	CanESM5	SSP2-4.5	r10i1p2f1	10 years	-0.1164212907516499
TUS	CanESM5	SSP2-4.5	r10i1p2f1	5 years	-0.1338750078022713
TUS	CanESM5	SSP1-1.9	r9i1p2f1	20 years	-0.02816933015061418
TUS	CanESM5	SSP1-1.9	r9i1p2f1	15 years	-0.0357326435561386
TUS	CanESM5	SSP1-1.9	r9i1p2f1	10 years	-0.08346729192252804
TUS	CanESM5	SSP1-1.9	r9i1p2f1	5 years	-0.11479221485587346
TUS	CanESM5	SSP1-1.9	r5i1p2f1	15 years	-0.029974286778209853
TUS	CanESM5	SSP1-1.9	r7i1p2f1	20 years	-0.025789407520119444
TUS	CanESM5	SSP1-1.9	r7i1p2f1	10 years	-0.08187685385842329
TUS	CanESM5	SSP1-1.9	r7i1p2f1	5 years	-0.123113040753816
TUS	CanESM5	SSP1-1.9	r6i1p2f1	20 years	-0.025943795610252604
TUS	CanESM5	SSP1-1.9	r6i1p2f1	15 years	-0.03491554468814297
TUS	CanESM5	SSP1-1.9	r6i1p2f1	10 years	-0.09233124657309459
TUS	CanESM5	SSP1-1.9	r6i1p2f1	5 years	-0.11018700297738349
TUS	CanESM5	SSP1-1.9	r6i1p1f1	20 years	-0.02193988129596009
TUS	CanESM5	SSP1-1.9	r6i1p1f1	15 years	-0.032246314925993044
TUS	CanESM5	SSP1-1.9	r6i1p1f1	10 years	-0.07734554189082375
TUS	CanESM5	SSP1-1.9	r6i1p1f1	5 years	-0.12578370507452805
TUS	CanESM5	SSP1-1.9	r7i1p2f1	15 years	-0.03257645596553656
TUS	CanESM5	SSP3-7.0	r7i1p2f1	5 years	-0.16658431977321586
TUS	CanESM5	SSP3-7.0	r7i1p2f1	10 years	-0.12527506229761315
TUS	CanESM5	SSP3-7.0	r7i1p2f1	15 years	-0.09229766436195073
TUS	MIROC6	SSP1-1.9	r3i1p1f1	15 years	-0.029547110662302804
TUS	MIROC6	SSP1-1.9	r3i1p1f1	20 years	-0.022647119432069058
TUS	MIROC6	SSP1-1.9	r40i1p1f1	5 years	-0.09707221975242818
TUS	MIROC6	SSP1-1.9	r40i1p1f1	10 years	-0.07579886974257083
TUS	MIROC6	SSP1-1.9	r40i1p1f1	15 years	-0.026683621739948142
TUS	MIROC6	SSP1-1.9	r40i1p1f1	20 years	-0.020135944739413124
TUS	MIROC6	SSP1-1.9	r41i1p1f1	5 years	-0.10215237701473541
TUS	MIROC6	SSP1-1.9	r41i1p1f1	10 years	-0.07849376148823137
TUS	MIROC6	SSP1-1.9	r41i1p1f1	15 years	-0.02832393990693467
TUS	MIROC6	SSP1-1.9	r41i1p1f1	20 years	-0.02215104198463851
TUS	MIROC6	SSP1-1.9	r3i1p1f1	10 years	-0.08186527794492064
TUS	MIROC6	SSP1-1.9	r42i1p1f1	5 years	-0.10248476621841576
TUS	MIROC6	SSP1-1.9	r42i1p1f1	15 years	-0.02939844629384964
TUS	MIROC6	SSP1-1.9	r42i1p1f1	20 years	-0.022763680294786995
TUS	MIROC6	SSP1-1.9	r43i1p1f1	5 years	-0.12557432238209856
TUS	MIROC6	SSP1-1.9	r43i1p1f1	10 years	-0.07945031797438061
TUS	MIROC6	SSP1-1.9	r43i1p1f1	15 years	-0.030087886213890157
TUS	MIROC6	SSP1-1.9	r43i1p1f1	20 years	-0.022587032344450423
TUS	MIROC6	SSP1-1.9	r44i1p1f1	5 years	-0.11663924727723157
TUS	MIROC6	SSP1-1.9	r44i1p1f1	10 years	-0.08450905762625056
TUS	MIROC6	SSP1-1.9	r44i1p1f1	15 years	-0.029961163763680583
TUS	MIROC6	SSP1-1.9	r44i1p1f1	20 years	-0.02415698912241248
TUS	MIROC6	SSP1-1.9	r42i1p1f1	10 years	-0.08025149070259918
TUS	MIROC6	SSP1-1.9	r45i1p1f1	5 years	-0.10786594756793022
TUS	MIROC6	SSP1-1.9	r3i1p1f1	5 years	-0.11920979662232299
TUS	MIROC6	SSP1-1.9	r39i1p1f1	15 years	-0.02936961689555742
TUS	MIROC6	SSP1-1.9	r34i1p1f1	5 years	-0.11957403695681137
TUS	MIROC6	SSP1-1.9	r34i1p1f1	10 years	-0.08244660314808037
TUS	MIROC6	SSP1-1.9	r34i1p1f1	15 years	-0.03027192187034718
TUS	MIROC6	SSP1-1.9	r34i1p1f1	20 years	-0.023359914233747937
TUS	MIROC6	SSP1-1.9	r35i1p1f1	5 years	-0.08305299247477366
TUS	MIROC6	SSP1-1.9	r35i1p1f1	10 years	-0.07711877230827102
TUS	MIROC6	SSP1-1.9	r35i1p1f1	15 years	-0.027709761497204353
TUS	MIROC6	SSP1-1.9	r35i1p1f1	20 years	-0.022678219505247774
TUS	MIROC6	SSP1-1.9	r36i1p1f1	5 years	-0.10468103893644241
TUS	MIROC6	SSP1-1.9	r36i1p1f1	10 years	-0.08532273088978976
TUS	MIROC6	SSP1-1.9	r39i1p1f1	20 years	-0.02102452447724676
TUS	MIROC6	SSP1-1.9	r36i1p1f1	15 years	-0.02836880980416976
TUS	MIROC6	SSP1-1.9	r37i1p1f1	5 years	-0.10497761900208787
TUS	MIROC6	SSP1-1.9	r37i1p1f1	10 years	-0.08024302921833014
TUS	MIROC6	SSP1-1.9	r37i1p1f1	15 years	-0.028631046475915713
TUS	MIROC6	SSP1-1.9	r37i1p1f1	20 years	-0.022631311077626316
TUS	MIROC6	SSP1-1.9	r38i1p1f1	5 years	-0.0915211398575508
TUS	MIROC6	SSP1-1.9	r38i1p1f1	10 years	-0.08025893650555807
TUS	MIROC6	SSP1-1.9	r38i1p1f1	15 years	-0.02880531713215808
TUS	MIROC6	SSP1-1.9	r38i1p1f1	20 years	-0.021852908617325643
TUS	MIROC6	SSP1-1.9	r39i1p1f1	5 years	-0.11763941084577426
TUS	MIROC6	SSP1-1.9	r39i1p1f1	10 years	-0.08272450868386608
TUS	MIROC6	SSP1-1.9	r36i1p1f1	20 years	-0.021914177443623176
TUS	MIROC6	SSP1-1.9	r33i1p1f1	20 years	-0.021808964167359383
TUS	MIROC6	SSP1-1.9	r45i1p1f1	10 years	-0.07902931537242922
TUS	MIROC6	SSP1-1.9	r45i1p1f1	20 years	-0.020904067556854984
TUS	EC-Earth3	SSP1-1.9	r101i1p1f1	20 years	-0.008545585547554723
TUS	EC-Earth3	SSP1-1.9	r102i1p1f1	5 years	-0.07998533191517652
TUS	EC-Earth3	SSP1-1.9	r102i1p1f1	10 years	-0.04940822163977059
TUS	EC-Earth3	SSP1-1.9	r102i1p1f1	15 years	-0.018158978850626947
TUS	EC-Earth3	SSP1-1.9	r102i1p1f1	20 years	-0.0119521921177983
TUS	EC-Earth3	SSP1-1.9	r103i1p1f1	5 years	-0.11463609262401349
TUS	EC-Earth3	SSP1-1.9	r103i1p1f1	10 years	-0.05947855885625672
TUS	EC-Earth3	SSP1-1.9	r103i1p1f1	15 years	-0.022623214596313192
TUS	EC-Earth3	SSP1-1.9	r103i1p1f1	20 years	-0.013017113676621256
TUS	EC-Earth3	SSP1-1.9	r104i1p1f1	5 years	-0.09892181953497642
TUS	EC-Earth3	SSP1-1.9	r101i1p1f1	15 years	-0.017019525297685432
TUS	EC-Earth3	SSP1-1.9	r104i1p1f1	10 years	-0.052383449362248556
TUS	EC-Earth3	SSP1-1.9	r104i1p1f1	20 years	-0.010104892633937978
TUS	EC-Earth3	SSP1-1.9	r105i1p1f1	5 years	-0.08995968411943239
TUS	EC-Earth3	SSP1-1.9	r105i1p1f1	10 years	-0.05001952308849626
TUS	EC-Earth3	SSP1-1.9	r105i1p1f1	15 years	-0.02153413411451725
TUS	EC-Earth3	SSP1-1.9	r105i1p1f1	20 years	-0.011774734394314139
TUS	EC-Earth3	SSP1-1.9	r106i1p1f1	5 years	-0.10076829424222354
TUS	EC-Earth3	SSP1-1.9	r106i1p1f1	10 years	-0.040662174417722824
TUS	EC-Earth3	SSP1-1.9	r106i1p1f1	15 years	-0.01788506046644055
TUS	EC-Earth3	SSP1-1.9	r106i1p1f1	20 years	-0.010711513942215263
TUS	EC-Earth3	SSP1-1.9	r107i1p1f1	5 years	-0.084908769446281
TUS	EC-Earth3	SSP1-1.9	r104i1p1f1	15 years	-0.017212565803449563
TUS	MIROC6	SSP1-1.9	r45i1p1f1	15 years	-0.027434759999654546
TUS	EC-Earth3	SSP1-1.9	r101i1p1f1	10 years	-0.051607734803285024
TUS	MIROC6	SSP1-1.9	r50i1p1f1	15 years	-0.027705535246116342
TUS	MIROC6	SSP1-1.9	r46i1p1f1	5 years	-0.107429810501705
TUS	MIROC6	SSP1-1.9	r46i1p1f1	10 years	-0.0768854260138212
TUS	MIROC6	SSP1-1.9	r46i1p1f1	15 years	-0.028689428074370527
TUS	MIROC6	SSP1-1.9	r46i1p1f1	20 years	-0.022255723283000357
TUS	MIROC6	SSP1-1.9	r47i1p1f1	5 years	-0.10295243472862126
TUS	MIROC6	SSP1-1.9	r47i1p1f1	10 years	-0.08054795544186391
TUS	MIROC6	SSP1-1.9	r47i1p1f1	15 years	-0.02860141078149141
TUS	MIROC6	SSP1-1.9	r47i1p1f1	20 years	-0.020936591650111445
TUS	MIROC6	SSP1-1.9	r48i1p1f1	5 years	-0.11700429149356922
TUS	MIROC6	SSP1-1.9	r48i1p1f1	10 years	-0.0821568433863609
TUS	EC-Earth3	SSP1-1.9	r101i1p1f1	5 years	-0.09441302178246361
TUS	MIROC6	SSP1-1.9	r48i1p1f1	15 years	-0.028869596094500693
TUS	MIROC6	SSP1-1.9	r49i1p1f1	5 years	-0.1181544250533392
TUS	MIROC6	SSP1-1.9	r49i1p1f1	10 years	-0.08259053969761594
TUS	MIROC6	SSP1-1.9	r49i1p1f1	15 years	-0.028448458441965228
TUS	MIROC6	SSP1-1.9	r49i1p1f1	20 years	-0.0223658353243503
TUS	MIROC6	SSP1-1.9	r4i1p1f1	5 years	-0.11209565471254451
TUS	MIROC6	SSP1-1.9	r4i1p1f1	10 years	-0.08468290748464756
TUS	MIROC6	SSP1-1.9	r4i1p1f1	15 years	-0.03058026563517647
TUS	MIROC6	SSP1-1.9	r4i1p1f1	20 years	-0.022004917498840277
TUS	MIROC6	SSP1-1.9	r50i1p1f1	5 years	-0.08143193497357687
TUS	MIROC6	SSP1-1.9	r50i1p1f1	10 years	-0.07657870357135946
TUS	MIROC6	SSP1-1.9	r48i1p1f1	20 years	-0.022452134559105306
TUS	EC-Earth3	SSP1-1.9	r107i1p1f1	10 years	-0.05059014338249261
TUS	MIROC6	SSP1-1.9	r33i1p1f1	15 years	-0.02805686503357825
TUS	MIROC6	SSP1-1.9	r33i1p1f1	5 years	-0.114897749285538
TUS	MIROC6	SSP1-1.9	r15i1p1f1	15 years	-0.02830912697661643
TUS	MIROC6	SSP1-1.9	r15i1p1f1	20 years	-0.023157799894033344
TUS	MIROC6	SSP1-1.9	r16i1p1f1	5 years	-0.10448703193380027
TUS	MIROC6	SSP1-1.9	r16i1p1f1	10 years	-0.07914291481913122
TUS	MIROC6	SSP1-1.9	r16i1p1f1	15 years	-0.028308667519341156
TUS	MIROC6	SSP1-1.9	r16i1p1f1	20 years	-0.021777119678454922
TUS	MIROC6	SSP1-1.9	r17i1p1f1	5 years	-0.10867727128166393
TUS	MIROC6	SSP1-1.9	r17i1p1f1	10 years	-0.0831003038024798
TUS	MIROC6	SSP1-1.9	r17i1p1f1	15 years	-0.029403062151874236
TUS	MIROC6	SSP1-1.9	r17i1p1f1	20 years	-0.023164430334849013
TUS	MIROC6	SSP1-1.9	r15i1p1f1	10 years	-0.083850676998474
TUS	MIROC6	SSP1-1.9	r18i1p1f1	5 years	-0.11351524564464058
TUS	MIROC6	SSP1-1.9	r18i1p1f1	15 years	-0.029158148761666978
TUS	MIROC6	SSP1-1.9	r18i1p1f1	20 years	-0.022024083485981064
TUS	MIROC6	SSP1-1.9	r19i1p1f1	5 years	-0.09947183472179973
TUS	MIROC6	SSP1-1.9	r19i1p1f1	10 years	-0.08361191685297557
TUS	MIROC6	SSP1-1.9	r19i1p1f1	15 years	-0.02773783312686646
TUS	MIROC6	SSP1-1.9	r19i1p1f1	20 years	-0.02226651707201441
TUS	MIROC6	SSP1-1.9	r20i1p1f1	5 years	-0.1232212536155771
TUS	MIROC6	SSP1-1.9	r20i1p1f1	10 years	-0.08218357188913553
TUS	MIROC6	SSP1-1.9	r20i1p1f1	15 years	-0.03187072879787901
TUS	MIROC6	SSP1-1.9	r20i1p1f1	20 years	-0.024432278843186196
TUS	MIROC6	SSP1-1.9	r18i1p1f1	10 years	-0.08277590508835904
TUS	MIROC6	SSP1-1.9	r21i1p1f1	5 years	-0.11785735838668927
TUS	MIROC6	SSP1-1.9	r15i1p1f1	5 years	-0.1312857546979984
TUS	MIROC6	SSP1-1.9	r14i1p1f1	15 years	-0.02812622767973869
TUS	MIROC6	SSP1-1.9	r1i1p1f1	5 years	-0.10676609296731102
TUS	MIROC6	SSP1-1.9	r1i1p1f1	10 years	-0.07891096761126992
TUS	MIROC6	SSP1-1.9	r1i1p1f1	15 years	-0.02736246845755314
TUS	MIROC6	SSP1-1.9	r1i1p1f1	20 years	-0.021557830405289746
TUS	MIROC6	SSP1-1.9	r10i1p1f1	5 years	-0.1172463354633294
TUS	MIROC6	SSP1-1.9	r10i1p1f1	10 years	-0.0812539674239078
TUS	MIROC6	SSP1-1.9	r10i1p1f1	15 years	-0.0290084490357999
TUS	MIROC6	SSP1-1.9	r10i1p1f1	20 years	-0.022287478598664905
TUS	MIROC6	SSP1-1.9	r11i1p1f1	5 years	-0.1089729532797179
TUS	MIROC6	SSP1-1.9	r11i1p1f1	10 years	-0.08057769177840425
TUS	MIROC6	SSP1-1.9	r14i1p1f1	20 years	-0.021313910583530247
TUS	MIROC6	SSP1-1.9	r11i1p1f1	15 years	-0.029679747863498963
TUS	MIROC6	SSP1-1.9	r12i1p1f1	5 years	-0.11504016435088148
TUS	MIROC6	SSP1-1.9	r12i1p1f1	10 years	-0.07241034156132856
TUS	MIROC6	SSP1-1.9	r12i1p1f1	15 years	-0.024516579509396254
TUS	MIROC6	SSP1-1.9	r12i1p1f1	20 years	-0.020722607764513255
TUS	MIROC6	SSP1-1.9	r13i1p1f1	5 years	-0.10430880054067587
TUS	MIROC6	SSP1-1.9	r13i1p1f1	10 years	-0.07928667490592527
TUS	MIROC6	SSP1-1.9	r13i1p1f1	15 years	-0.028231986345392503
TUS	MIROC6	SSP1-1.9	r13i1p1f1	20 years	-0.02291977943067786
TUS	MIROC6	SSP1-1.9	r14i1p1f1	5 years	-0.0995215490432912
TUS	MIROC6	SSP1-1.9	r14i1p1f1	10 years	-0.07813111769152292
TUS	MIROC6	SSP1-1.9	r11i1p1f1	20 years	-0.02255090964027042
TUS	MIROC6	SSP1-1.9	r33i1p1f1	10 years	-0.08224129146383727
TUS	MIROC6	SSP1-1.9	r21i1p1f1	10 years	-0.07613294357146512
TUS	MIROC6	SSP1-1.9	r21i1p1f1	20 years	-0.02160161377866
TUS	MIROC6	SSP1-1.9	r28i1p1f1	15 years	-0.030001158152346157
TUS	MIROC6	SSP1-1.9	r28i1p1f1	20 years	-0.0228823316468278
TUS	MIROC6	SSP1-1.9	r29i1p1f1	5 years	-0.12404073403156986
TUS	MIROC6	SSP1-1.9	r29i1p1f1	10 years	-0.0859544803900414
TUS	MIROC6	SSP1-1.9	r29i1p1f1	15 years	-0.029871286537625146
TUS	MIROC6	SSP1-1.9	r29i1p1f1	20 years	-0.023653439632008912
TUS	MIROC6	SSP1-1.9	r2i1p1f1	5 years	-0.08931801198468464
TUS	MIROC6	SSP1-1.9	r2i1p1f1	10 years	-0.07954254429927733
TUS	MIROC6	SSP1-1.9	r2i1p1f1	15 years	-0.03229454462615188
TUS	MIROC6	SSP1-1.9	r2i1p1f1	20 years	-0.02393804081083798
TUS	MIROC6	SSP1-1.9	r28i1p1f1	10 years	-0.08021307224090589
TUS	MIROC6	SSP1-1.9	r30i1p1f1	5 years	-0.09564109563210083
TUS	MIROC6	SSP1-1.9	r30i1p1f1	15 years	-0.02900645279022973
TUS	MIROC6	SSP1-1.9	r30i1p1f1	20 years	-0.0217826817106543
TUS	MIROC6	SSP1-1.9	r31i1p1f1	5 years	-0.1120609142326913
TUS	MIROC6	SSP1-1.9	r31i1p1f1	10 years	-0.08255275873234032
TUS	MIROC6	SSP1-1.9	r31i1p1f1	15 years	-0.02793538845808986
TUS	MIROC6	SSP1-1.9	r31i1p1f1	20 years	-0.021195916163470867
TUS	MIROC6	SSP1-1.9	r32i1p1f1	5 years	-0.11304522054217046
TUS	MIROC6	SSP1-1.9	r32i1p1f1	10 years	-0.07768664188637417
TUS	MIROC6	SSP1-1.9	r32i1p1f1	15 years	-0.02938746343326081
TUS	MIROC6	SSP1-1.9	r32i1p1f1	20 years	-0.022626616929427787
TUS	MIROC6	SSP1-1.9	r30i1p1f1	10 years	-0.07787828528968162
TUS	MIROC6	SSP1-1.9	r21i1p1f1	15 years	-0.02745095633116392
TUS	MIROC6	SSP1-1.9	r28i1p1f1	5 years	-0.10016126447777936
TUS	MIROC6	SSP1-1.9	r27i1p1f1	15 years	-0.03197618812762479
TUS	MIROC6	SSP1-1.9	r22i1p1f1	5 years	-0.09544274868384264
TUS	MIROC6	SSP1-1.9	r22i1p1f1	10 years	-0.08402858377892349
TUS	MIROC6	SSP1-1.9	r22i1p1f1	15 years	-0.028921117856123855
TUS	MIROC6	SSP1-1.9	r22i1p1f1	20 years	-0.02230793022896602
TUS	MIROC6	SSP1-1.9	r23i1p1f1	5 years	-0.09048260524052126
TUS	MIROC6	SSP1-1.9	r23i1p1f1	10 years	-0.07966264897996608
TUS	MIROC6	SSP1-1.9	r23i1p1f1	15 years	-0.02838334163491264
TUS	MIROC6	SSP1-1.9	r23i1p1f1	20 years	-0.02270139195140708
TUS	MIROC6	SSP1-1.9	r24i1p1f1	5 years	-0.10881173512568694
TUS	MIROC6	SSP1-1.9	r24i1p1f1	10 years	-0.07651657958869768
TUS	MIROC6	SSP1-1.9	r27i1p1f1	20 years	-0.0240083696961991
TUS	MIROC6	SSP1-1.9	r24i1p1f1	15 years	-0.028408583161544446
TUS	MIROC6	SSP1-1.9	r25i1p1f1	5 years	-0.11756565720281459
TUS	MIROC6	SSP1-1.9	r25i1p1f1	10 years	-0.0815862392169446
TUS	MIROC6	SSP1-1.9	r25i1p1f1	15 years	-0.02673125274527531
TUS	MIROC6	SSP1-1.9	r25i1p1f1	20 years	-0.021125687203055476
TUS	MIROC6	SSP1-1.9	r26i1p1f1	5 years	-0.12265062921649134
TUS	MIROC6	SSP1-1.9	r26i1p1f1	10 years	-0.08347466577563513
TUS	MIROC6	SSP1-1.9	r26i1p1f1	15 years	-0.028107280456241616
TUS	MIROC6	SSP1-1.9	r26i1p1f1	20 years	-0.023244506201618352
TUS	MIROC6	SSP1-1.9	r27i1p1f1	5 years	-0.10762083422735601
TUS	MIROC6	SSP1-1.9	r27i1p1f1	10 years	-0.08598963758163422
TUS	MIROC6	SSP1-1.9	r24i1p1f1	20 years	-0.022346685961322447
TUS	EC-Earth3	SSP1-1.9	r107i1p1f1	15 years	-0.019356038881925434
TUS	EC-Earth3	SSP1-1.9	r107i1p1f1	20 years	-0.009633566557562097
TUS	EC-Earth3	SSP1-1.9	r108i1p1f1	5 years	-0.11987502736561453
TUS	EC-Earth3	SSP1-1.9	r141i1p1f1	5 years	-0.07006941618204791
TUS	EC-Earth3	SSP1-1.9	r141i1p1f1	10 years	-0.05449661214387144
TUS	EC-Earth3	SSP1-1.9	r141i1p1f1	15 years	-0.01966402785855631
TUS	EC-Earth3	SSP1-1.9	r141i1p1f1	20 years	-0.010286438196560416
TUS	EC-Earth3	SSP1-1.9	r142i1p1f1	5 years	-0.09882006440209352
TUS	EC-Earth3	SSP1-1.9	r142i1p1f1	10 years	-0.05459864105803349
TUS	EC-Earth3	SSP1-1.9	r142i1p1f1	15 years	-0.018579818169419785
TUS	EC-Earth3	SSP1-1.9	r142i1p1f1	20 years	-0.009931630044005425
TUS	EC-Earth3	SSP1-1.9	r143i1p1f1	5 years	-0.06171603401029984
TUS	EC-Earth3	SSP1-1.9	r143i1p1f1	10 years	-0.04546051438383092
TUS	EC-Earth3	SSP1-1.9	r140i1p1f1	20 years	-0.008126824227470426
TUS	EC-Earth3	SSP1-1.9	r143i1p1f1	15 years	-0.01687832613278165
TUS	EC-Earth3	SSP1-1.9	r144i1p1f1	5 years	-0.08932273844574184
TUS	EC-Earth3	SSP1-1.9	r144i1p1f1	10 years	-0.050615739905849
TUS	EC-Earth3	SSP1-1.9	r144i1p1f1	15 years	-0.020412734954205446
TUS	EC-Earth3	SSP1-1.9	r144i1p1f1	20 years	-0.009874642924152893
TUS	EC-Earth3	SSP1-1.9	r145i1p1f1	5 years	-0.09534671630528352
TUS	EC-Earth3	SSP1-1.9	r145i1p1f1	10 years	-0.051160433568287714
TUS	EC-Earth3	SSP1-1.9	r145i1p1f1	15 years	-0.01551489618507509
TUS	EC-Earth3	SSP1-1.9	r145i1p1f1	20 years	-0.008941556500659382
TUS	EC-Earth3	SSP1-1.9	r146i1p1f1	5 years	-0.07682938839654413
TUS	EC-Earth3	SSP1-1.9	r146i1p1f1	10 years	-0.0484108332010716
TUS	EC-Earth3	SSP1-1.9	r143i1p1f1	20 years	-0.009084597803035322
TUS	EC-Earth3	SSP1-1.9	r146i1p1f1	15 years	-0.019195574302554214
TUS	EC-Earth3	SSP1-1.9	r140i1p1f1	15 years	-0.019027242152305692
TUS	EC-Earth3	SSP1-1.9	r140i1p1f1	5 years	-0.05841708524545482
TUS	EC-Earth3	SSP1-1.9	r134i1p1f1	15 years	-0.023102496011566432
TUS	EC-Earth3	SSP1-1.9	r134i1p1f1	20 years	-0.013691508993589549
TUS	EC-Earth3	SSP1-1.9	r135i1p1f1	5 years	-0.09353768794678104
TUS	EC-Earth3	SSP1-1.9	r135i1p1f1	10 years	-0.050289322521737484
TUS	EC-Earth3	SSP1-1.9	r135i1p1f1	15 years	-0.023010037668959066
TUS	EC-Earth3	SSP1-1.9	r135i1p1f1	20 years	-0.013218873818901127
TUS	EC-Earth3	SSP1-1.9	r136i1p1f1	5 years	-0.1137185047877125
TUS	EC-Earth3	SSP1-1.9	r136i1p1f1	10 years	-0.05828387766585858
TUS	EC-Earth3	SSP1-1.9	r136i1p1f1	15 years	-0.02097580549675817
TUS	EC-Earth3	SSP1-1.9	r136i1p1f1	20 years	-0.013310352379494211
TUS	EC-Earth3	SSP1-1.9	r140i1p1f1	10 years	-0.053983689788120244
TUS	EC-Earth3	SSP1-1.9	r137i1p1f1	5 years	-0.06394606762293052
TUS	EC-Earth3	SSP1-1.9	r137i1p1f1	15 years	-0.01822312672493932
TUS	EC-Earth3	SSP1-1.9	r137i1p1f1	20 years	-0.010930896232981926
TUS	EC-Earth3	SSP1-1.9	r138i1p1f1	5 years	-0.12259914063504596
TUS	EC-Earth3	SSP1-1.9	r138i1p1f1	10 years	-0.0578866000926551
TUS	EC-Earth3	SSP1-1.9	r138i1p1f1	15 years	-0.020795173629908903
TUS	EC-Earth3	SSP1-1.9	r138i1p1f1	20 years	-0.011811614926902633
TUS	EC-Earth3	SSP1-1.9	r139i1p1f1	5 years	-0.08469447640936778
TUS	EC-Earth3	SSP1-1.9	r139i1p1f1	10 years	-0.04846479715337285
TUS	EC-Earth3	SSP1-1.9	r139i1p1f1	15 years	-0.017102459984084613
TUS	EC-Earth3	SSP1-1.9	r139i1p1f1	20 years	-0.008932049642768752
TUS	EC-Earth3	SSP1-1.9	r137i1p1f1	10 years	-0.047573010622203114
TUS	EC-Earth3	SSP1-1.9	r134i1p1f1	10 years	-0.05473889347275283
TUS	EC-Earth3	SSP1-1.9	r146i1p1f1	20 years	-0.011139248118070828
TUS	EC-Earth3	SSP1-1.9	r147i1p1f1	10 years	-0.052380613361100704
TUS	EC-Earth3	SSP2-4.5	r104i1p1f1	5 years	-0.14337914930894727
TUS	EC-Earth3	SSP2-4.5	r104i1p1f1	10 years	-0.09749955996497359
TUS	EC-Earth3	SSP2-4.5	r104i1p1f1	15 years	-0.07319968206438858
TUS	EC-Earth3	SSP2-4.5	r104i1p1f1	20 years	-0.07221346857288766
TUS	EC-Earth3	SSP2-4.5	r105i1p1f1	5 years	-0.13144861732974675
TUS	EC-Earth3	SSP2-4.5	r105i1p1f1	10 years	-0.09947507795158428
TUS	EC-Earth3	SSP2-4.5	r105i1p1f1	15 years	-0.07066170226181236
TUS	EC-Earth3	SSP2-4.5	r105i1p1f1	20 years	-0.07032295050501249
TUS	EC-Earth3	SSP2-4.5	r106i1p1f1	5 years	-0.14777846663207583
TUS	EC-Earth3	SSP2-4.5	r106i1p1f1	10 years	-0.10574859192034934
TUS	EC-Earth3	SSP2-4.5	r103i1p1f1	20 years	-0.0732008416247434
TUS	EC-Earth3	SSP2-4.5	r106i1p1f1	15 years	-0.07494128754990419
TUS	EC-Earth3	SSP2-4.5	r107i1p1f1	5 years	-0.11559943752803861
TUS	CanESM5	SSP3-7.0	r9i1p2f1	20 years	-0.0938825823438451
TUS	CanESM5	SSP3-7.0	r9i1p2f1	15 years	-0.09116412201493021
TUS	CanESM5	SSP3-7.0	r9i1p2f1	10 years	-0.13166915374770563
TUS	CanESM5	SSP3-7.0	r9i1p2f1	5 years	-0.17000522223447093
TUS	CanESM5	SSP3-7.0	r9i1p1f1	20 years	-0.09545887836621277
TUS	CanESM5	SSP3-7.0	r9i1p1f1	15 years	-0.09395015175136702
TUS	CanESM5	SSP3-7.0	r9i1p1f1	10 years	-0.13557515631522446
TUS	CanESM5	SSP3-7.0	r9i1p1f1	5 years	-0.1577457544400147
TUS	CanESM5	SSP3-7.0	r7i1p2f1	20 years	-0.09259208998789854
TUS	EC-Earth3	SSP2-4.5	r106i1p1f1	20 years	-0.07201135773293904
TUS	EC-Earth3	SSP1-1.9	r147i1p1f1	5 years	-0.06968143901107737
TUS	EC-Earth3	SSP2-4.5	r103i1p1f1	15 years	-0.07788795520881787
TUS	EC-Earth3	SSP2-4.5	r103i1p1f1	5 years	-0.12237253588395164
TUS	EC-Earth3	SSP1-1.9	r147i1p1f1	15 years	-0.018602558755550853
TUS	EC-Earth3	SSP1-1.9	r147i1p1f1	20 years	-0.009587083641088158
TUS	EC-Earth3	SSP1-1.9	r148i1p1f1	5 years	-0.05625125692721725
TUS	EC-Earth3	SSP1-1.9	r148i1p1f1	10 years	-0.05237230466095684
TUS	EC-Earth3	SSP1-1.9	r148i1p1f1	15 years	-0.01907910577600061
TUS	EC-Earth3	SSP1-1.9	r148i1p1f1	20 years	-0.008988130495263088
TUS	EC-Earth3	SSP1-1.9	r149i1p1f1	5 years	-0.10587443501586905
TUS	EC-Earth3	SSP1-1.9	r149i1p1f1	10 years	-0.05611005408390928
TUS	EC-Earth3	SSP1-1.9	r149i1p1f1	15 years	-0.020396367342294545
TUS	EC-Earth3	SSP1-1.9	r149i1p1f1	20 years	-0.011738090321416319
TUS	EC-Earth3	SSP2-4.5	r103i1p1f1	10 years	-0.10388571836136311
TUS	EC-Earth3	SSP1-1.9	r4i1p1f1	5 years	-0.10039470720784323
TUS	EC-Earth3	SSP1-1.9	r4i1p1f1	15 years	-0.014794503262021813
TUS	EC-Earth3	SSP1-1.9	r4i1p1f1	20 years	-0.009828894784542344
TUS	EC-Earth3	SSP2-4.5	r101i1p1f1	5 years	-0.10051949199024364
TUS	EC-Earth3	SSP2-4.5	r101i1p1f1	10 years	-0.10688258079786435
TUS	EC-Earth3	SSP2-4.5	r101i1p1f1	15 years	-0.07779121345957336
TUS	EC-Earth3	SSP2-4.5	r101i1p1f1	20 years	-0.07361139363575409
TUS	EC-Earth3	SSP2-4.5	r102i1p1f1	5 years	-0.1255706563441464
TUS	EC-Earth3	SSP2-4.5	r102i1p1f1	10 years	-0.1028618364995945
TUS	EC-Earth3	SSP2-4.5	r102i1p1f1	15 years	-0.0766899613746036
TUS	EC-Earth3	SSP2-4.5	r102i1p1f1	20 years	-0.06980416711804908
TUS	EC-Earth3	SSP1-1.9	r4i1p1f1	10 years	-0.05193816804996742
TUS	EC-Earth3	SSP1-1.9	r134i1p1f1	5 years	-0.10030277986633394
TUS	EC-Earth3	SSP1-1.9	r133i1p1f1	20 years	-0.0081478401049027
TUS	EC-Earth3	SSP1-1.9	r133i1p1f1	15 years	-0.019398423311525397
TUS	EC-Earth3	SSP1-1.9	r114i1p1f1	20 years	-0.01213014449673775
TUS	EC-Earth3	SSP1-1.9	r115i1p1f1	5 years	-0.10484938371527903
TUS	EC-Earth3	SSP1-1.9	r115i1p1f1	10 years	-0.050856677089011655
TUS	EC-Earth3	SSP1-1.9	r115i1p1f1	15 years	-0.020047550546354792
TUS	EC-Earth3	SSP1-1.9	r115i1p1f1	20 years	-0.010952070925529385
TUS	EC-Earth3	SSP1-1.9	r116i1p1f1	5 years	-0.09288055912654158
TUS	EC-Earth3	SSP1-1.9	r116i1p1f1	10 years	-0.04520369428513608
TUS	EC-Earth3	SSP1-1.9	r116i1p1f1	15 years	-0.015511758630991933
TUS	EC-Earth3	SSP1-1.9	r116i1p1f1	20 years	-0.009642357951568457
TUS	EC-Earth3	SSP1-1.9	r117i1p1f1	5 years	-0.09481073074747713
TUS	EC-Earth3	SSP1-1.9	r114i1p1f1	15 years	-0.01909436431295392
TUS	EC-Earth3	SSP1-1.9	r117i1p1f1	10 years	-0.05381786556968988
TUS	EC-Earth3	SSP1-1.9	r117i1p1f1	20 years	-0.015583914928460712
TUS	EC-Earth3	SSP1-1.9	r118i1p1f1	5 years	-0.07158103984773448
TUS	EC-Earth3	SSP1-1.9	r118i1p1f1	10 years	-0.050242248086111246
TUS	EC-Earth3	SSP1-1.9	r118i1p1f1	15 years	-0.018779131052111656
TUS	EC-Earth3	SSP1-1.9	r118i1p1f1	20 years	-0.01167197885919686
TUS	EC-Earth3	SSP1-1.9	r119i1p1f1	5 years	-0.10019785371099772
TUS	EC-Earth3	SSP1-1.9	r119i1p1f1	10 years	-0.05231816823751835
TUS	EC-Earth3	SSP1-1.9	r119i1p1f1	15 years	-0.020786893273624582
TUS	EC-Earth3	SSP1-1.9	r119i1p1f1	20 years	-0.011960718310668575
TUS	EC-Earth3	SSP1-1.9	r120i1p1f1	5 years	-0.09707668276598724
TUS	EC-Earth3	SSP1-1.9	r117i1p1f1	15 years	-0.024781768961585217
TUS	EC-Earth3	SSP1-1.9	r120i1p1f1	10 years	-0.05218996563453299
TUS	EC-Earth3	SSP1-1.9	r114i1p1f1	10 years	-0.05171656835863632
TUS	EC-Earth3	SSP1-1.9	r113i1p1f1	20 years	-0.010402241415518102
TUS	EC-Earth3	SSP1-1.9	r108i1p1f1	10 years	-0.05966139218664922
TUS	EC-Earth3	SSP1-1.9	r108i1p1f1	15 years	-0.02353570049926168
TUS	EC-Earth3	SSP1-1.9	r108i1p1f1	20 years	-0.012543578625073552
TUS	EC-Earth3	SSP1-1.9	r109i1p1f1	5 years	-0.0955951932446027
TUS	EC-Earth3	SSP1-1.9	r109i1p1f1	10 years	-0.059938166096886236
TUS	EC-Earth3	SSP1-1.9	r109i1p1f1	15 years	-0.024921182866808268
TUS	EC-Earth3	SSP1-1.9	r109i1p1f1	20 years	-0.017091483714379133
TUS	EC-Earth3	SSP1-1.9	r110i1p1f1	5 years	-0.07972194945089656
TUS	EC-Earth3	SSP1-1.9	r110i1p1f1	10 years	-0.05535931419439945
TUS	EC-Earth3	SSP1-1.9	r110i1p1f1	15 years	-0.021799222809647235
TUS	EC-Earth3	SSP1-1.9	r114i1p1f1	5 years	-0.10912521115349137
TUS	EC-Earth3	SSP1-1.9	r110i1p1f1	20 years	-0.013616634427447717
TUS	EC-Earth3	SSP1-1.9	r111i1p1f1	10 years	-0.060415381819260434
TUS	EC-Earth3	SSP1-1.9	r111i1p1f1	15 years	-0.018602971277863083
TUS	EC-Earth3	SSP1-1.9	r111i1p1f1	20 years	-0.011055201488495167
TUS	EC-Earth3	SSP1-1.9	r112i1p1f1	5 years	-0.10189895295588941
TUS	EC-Earth3	SSP1-1.9	r112i1p1f1	10 years	-0.0492704066841625
TUS	EC-Earth3	SSP1-1.9	r112i1p1f1	15 years	-0.019345445144270963
TUS	EC-Earth3	SSP1-1.9	r112i1p1f1	20 years	-0.012229087164312554
TUS	EC-Earth3	SSP1-1.9	r113i1p1f1	5 years	-0.08112512778440362
TUS	EC-Earth3	SSP1-1.9	r113i1p1f1	10 years	-0.05563521294389213
TUS	EC-Earth3	SSP1-1.9	r113i1p1f1	15 years	-0.02149058962327765
TUS	EC-Earth3	SSP1-1.9	r111i1p1f1	5 years	-0.12102850104544133
TUS	EC-Earth3	SSP1-1.9	r120i1p1f1	15 years	-0.018202706680779203
TUS	EC-Earth3	SSP1-1.9	r120i1p1f1	20 years	-0.0100027568086295
TUS	EC-Earth3	SSP1-1.9	r121i1p1f1	5 years	-0.09335964914741056
TUS	EC-Earth3	SSP1-1.9	r128i1p1f1	5 years	-0.09506161789423402
TUS	EC-Earth3	SSP1-1.9	r128i1p1f1	10 years	-0.05233502129377143
TUS	EC-Earth3	SSP1-1.9	r128i1p1f1	15 years	-0.016354437324597928
TUS	EC-Earth3	SSP1-1.9	r128i1p1f1	20 years	-0.007362319284402069
TUS	EC-Earth3	SSP1-1.9	r129i1p1f1	5 years	-0.11744804601452188
TUS	EC-Earth3	SSP1-1.9	r129i1p1f1	10 years	-0.05387212517928185
TUS	EC-Earth3	SSP1-1.9	r129i1p1f1	15 years	-0.018863366235828696
TUS	EC-Earth3	SSP1-1.9	r129i1p1f1	20 years	-0.010184067381966675
TUS	EC-Earth3	SSP1-1.9	r130i1p1f1	5 years	-0.08729722042313881
TUS	EC-Earth3	SSP1-1.9	r130i1p1f1	10 years	-0.05424584352635269
TUS	EC-Earth3	SSP1-1.9	r127i1p1f1	20 years	-0.010092683267950799
TUS	EC-Earth3	SSP1-1.9	r130i1p1f1	15 years	-0.01971194684535149
TUS	EC-Earth3	SSP1-1.9	r131i1p1f1	5 years	-0.09430187439787972
TUS	EC-Earth3	SSP1-1.9	r131i1p1f1	10 years	-0.05455445371675779
TUS	EC-Earth3	SSP1-1.9	r131i1p1f1	15 years	-0.01997851517987123
TUS	EC-Earth3	SSP1-1.9	r131i1p1f1	20 years	-0.012542181520285012
TUS	EC-Earth3	SSP1-1.9	r132i1p1f1	5 years	-0.07407377083139864
TUS	EC-Earth3	SSP1-1.9	r132i1p1f1	10 years	-0.04156686603142093
TUS	EC-Earth3	SSP1-1.9	r132i1p1f1	15 years	-0.015894780061469656
TUS	EC-Earth3	SSP1-1.9	r132i1p1f1	20 years	-0.008338476429985267
TUS	EC-Earth3	SSP1-1.9	r133i1p1f1	5 years	-0.11488314868787484
TUS	EC-Earth3	SSP1-1.9	r133i1p1f1	10 years	-0.06341246674336304
TUS	EC-Earth3	SSP1-1.9	r130i1p1f1	20 years	-0.013867799965071623
TUS	EC-Earth3	SSP1-1.9	r127i1p1f1	15 years	-0.02010894547108616
TUS	EC-Earth3	SSP1-1.9	r127i1p1f1	10 years	-0.048613412142119755
TUS	EC-Earth3	SSP1-1.9	r127i1p1f1	5 years	-0.08361625926388855
TUS	EC-Earth3	SSP1-1.9	r121i1p1f1	10 years	-0.055296385624930194
TUS	EC-Earth3	SSP1-1.9	r121i1p1f1	15 years	-0.021414112007241925
TUS	EC-Earth3	SSP1-1.9	r121i1p1f1	20 years	-0.012606487328503562
TUS	EC-Earth3	SSP1-1.9	r122i1p1f1	5 years	-0.0879764689522034
TUS	EC-Earth3	SSP1-1.9	r122i1p1f1	10 years	-0.04706437338395897
TUS	EC-Earth3	SSP1-1.9	r122i1p1f1	15 years	-0.013247534707143009
TUS	EC-Earth3	SSP1-1.9	r122i1p1f1	20 years	-0.008458493538279769
TUS	EC-Earth3	SSP1-1.9	r123i1p1f1	5 years	-0.09927364635034053
TUS	EC-Earth3	SSP1-1.9	r123i1p1f1	10 years	-0.050974713749663135
TUS	EC-Earth3	SSP1-1.9	r123i1p1f1	15 years	-0.0207053337814024
TUS	EC-Earth3	SSP1-1.9	r123i1p1f1	20 years	-0.01239165986052359
TUS	EC-Earth3	SSP1-1.9	r124i1p1f1	5 years	-0.1135413343040625
TUS	EC-Earth3	SSP1-1.9	r124i1p1f1	10 years	-0.05436500025189954
TUS	EC-Earth3	SSP1-1.9	r124i1p1f1	15 years	-0.019683882927680887
TUS	EC-Earth3	SSP1-1.9	r124i1p1f1	20 years	-0.012873206503858302
TUS	EC-Earth3	SSP1-1.9	r125i1p1f1	5 years	-0.09977788290864283
TUS	EC-Earth3	SSP1-1.9	r125i1p1f1	10 years	-0.048043963622494044
TUS	EC-Earth3	SSP1-1.9	r125i1p1f1	15 years	-0.02031094408862393
TUS	EC-Earth3	SSP1-1.9	r125i1p1f1	20 years	-0.011254770092115434
TUS	EC-Earth3	SSP1-1.9	r126i1p1f1	5 years	-0.09230704259605887
TUS	EC-Earth3	SSP1-1.9	r126i1p1f1	10 years	-0.0593571788104274
TUS	EC-Earth3	SSP1-1.9	r126i1p1f1	15 years	-0.019597143937704176
TUS	EC-Earth3	SSP1-1.9	r126i1p1f1	20 years	-0.010513112940859957
TUS	MIROC6	SSP1-1.9	r6i1p1f1	10 years	-0.0736535819907286
TUS	MIROC6	SSP1-1.9	r6i1p1f1	15 years	-0.02830957888781457
TUS	CanESM5	SSP3-7.0	r12i1p1f1	20 years	-0.09691134279727621
TUS	MIROC6	SSP1-1.9	r7i1p1f1	5 years	-0.1006371702057237
TUS	EC-Earth3	SSP2-4.5	r149i1p1f1	10 years	-0.09654540317351434
TUS	EC-Earth3	SSP2-4.5	r149i1p1f1	15 years	-0.07356871559945474
TUS	EC-Earth3	SSP2-4.5	r149i1p1f1	20 years	-0.07313545916316304
TUS	EC-Earth3	SSP2-4.5	r14i1p1f1	5 years	-0.11526854987672266
TUS	EC-Earth3	SSP2-4.5	r14i1p1f1	10 years	-0.10010019720503362
TUS	EC-Earth3	SSP2-4.5	r14i1p1f1	15 years	-0.07498101476039025
TUS	EC-Earth3	SSP2-4.5	r14i1p1f1	20 years	-0.07246235199685014
TUS	EC-Earth3	SSP2-4.5	r150i1p1f1	5 years	-0.12237442213504153
TUS	EC-Earth3	SSP2-4.5	r150i1p1f1	10 years	-0.1019674321998018
TUS	EC-Earth3	SSP2-4.5	r150i1p1f1	15 years	-0.07710270256041452
TUS	EC-Earth3	SSP2-4.5	r149i1p1f1	5 years	-0.10922366651728055
TUS	EC-Earth3	SSP2-4.5	r150i1p1f1	20 years	-0.07303411931404817
TUS	EC-Earth3	SSP2-4.5	r15i1p1f1	10 years	-0.09913915759258438
TUS	EC-Earth3	SSP2-4.5	r15i1p1f1	15 years	-0.07402868107470083
TUS	EC-Earth3	SSP2-4.5	r15i1p1f1	20 years	-0.07306801061851234
TUS	EC-Earth3	SSP2-4.5	r16i1p1f1	5 years	-0.12334290816012583
TUS	EC-Earth3	SSP2-4.5	r16i1p1f1	10 years	-0.10273901947252043
TUS	EC-Earth3	SSP2-4.5	r16i1p1f1	15 years	-0.07469371847411098
TUS	EC-Earth3	SSP2-4.5	r16i1p1f1	20 years	-0.07324411728035927
TUS	EC-Earth3	SSP2-4.5	r16i1p1f2	5 years	-0.12293655214832314
TUS	EC-Earth3	SSP2-4.5	r16i1p1f2	10 years	-0.10974897106412035
TUS	EC-Earth3	SSP2-4.5	r16i1p1f2	15 years	-0.07874394969064653
TUS	EC-Earth3	SSP2-4.5	r15i1p1f1	5 years	-0.16736225722592055
TUS	EC-Earth3	SSP2-4.5	r16i1p1f2	20 years	-0.07381016211654717
TUS	EC-Earth3	SSP2-4.5	r148i1p1f1	20 years	-0.07187612073143776
TUS	EC-Earth3	SSP2-4.5	r148i1p1f1	10 years	-0.1049225228027095
TUS	EC-Earth3	SSP2-4.5	r141i1p1f1	20 years	-0.0724226675507979
TUS	EC-Earth3	SSP2-4.5	r142i1p1f1	5 years	-0.1372139919500114
TUS	EC-Earth3	SSP2-4.5	r142i1p1f1	10 years	-0.10771472168247676
TUS	EC-Earth3	SSP2-4.5	r142i1p1f1	15 years	-0.07569315893579592
TUS	EC-Earth3	SSP2-4.5	r142i1p1f1	20 years	-0.0737259480089558
TUS	EC-Earth3	SSP2-4.5	r144i1p1f1	5 years	-0.11437695089874751
TUS	EC-Earth3	SSP2-4.5	r144i1p1f1	10 years	-0.09663028973513561
TUS	EC-Earth3	SSP2-4.5	r144i1p1f1	15 years	-0.07208724530103114
TUS	EC-Earth3	SSP2-4.5	r144i1p1f1	20 years	-0.07115014263800486
TUS	EC-Earth3	SSP2-4.5	r145i1p1f1	5 years	-0.10993296492929971
TUS	EC-Earth3	SSP2-4.5	r148i1p1f1	15 years	-0.07308083906320216
TUS	EC-Earth3	SSP2-4.5	r145i1p1f1	10 years	-0.10152691148048253
TUS	EC-Earth3	SSP2-4.5	r145i1p1f1	20 years	-0.07336064416671226
TUS	EC-Earth3	SSP2-4.5	r146i1p1f1	5 years	-0.12225272942190202
TUS	EC-Earth3	SSP2-4.5	r146i1p1f1	10 years	-0.10659267372024223
TUS	EC-Earth3	SSP2-4.5	r146i1p1f1	15 years	-0.07606493875834051
TUS	EC-Earth3	SSP2-4.5	r146i1p1f1	20 years	-0.07423789569544083
TUS	EC-Earth3	SSP2-4.5	r147i1p1f1	5 years	-0.12416086711193373
TUS	EC-Earth3	SSP2-4.5	r147i1p1f1	10 years	-0.1000632868820665
TUS	EC-Earth3	SSP2-4.5	r147i1p1f1	15 years	-0.07725409454908246
TUS	EC-Earth3	SSP2-4.5	r147i1p1f1	20 years	-0.07357231738818401
TUS	EC-Earth3	SSP2-4.5	r148i1p1f1	5 years	-0.12052838432521754
TUS	EC-Earth3	SSP2-4.5	r145i1p1f1	15 years	-0.07511810010207713
TUS	EC-Earth3	SSP2-4.5	r141i1p1f1	15 years	-0.0744654765837209
TUS	EC-Earth3	SSP2-4.5	r17i1p1f1	5 years	-0.11221083825477081
TUS	EC-Earth3	SSP2-4.5	r17i1p1f1	15 years	-0.07820901891878793
TUS	EC-Earth3	SSP2-4.5	r1i1p1f2	10 years	-0.10397677469887576
TUS	EC-Earth3	SSP2-4.5	r1i1p1f2	15 years	-0.07464946875670506
TUS	EC-Earth3	SSP2-4.5	r1i1p1f2	20 years	-0.07079464672534976
TUS	EC-Earth3	SSP3-7.0	r101i1p1f1	5 years	-0.13828346809524988
TUS	EC-Earth3	SSP3-7.0	r101i1p1f1	10 years	-0.12440195211442512
TUS	EC-Earth3	SSP3-7.0	r101i1p1f1	15 years	-0.10247823385779731
TUS	EC-Earth3	SSP3-7.0	r101i1p1f1	20 years	-0.10022298104883293
TUS	EC-Earth3	SSP3-7.0	r102i1p1f1	5 years	-0.12564903109171155
TUS	EC-Earth3	SSP3-7.0	r102i1p1f1	10 years	-0.12620501201981152
TUS	EC-Earth3	SSP3-7.0	r102i1p1f1	15 years	-0.10506969057476476
TUS	EC-Earth3	SSP2-4.5	r1i1p1f2	5 years	-0.15066945721694935
TUS	EC-Earth3	SSP3-7.0	r102i1p1f1	20 years	-0.10165150405640683
TUS	EC-Earth3	SSP3-7.0	r103i1p1f1	10 years	-0.12263549877062759
TUS	EC-Earth3	SSP3-7.0	r103i1p1f1	15 years	-0.09845390242935566
TUS	EC-Earth3	SSP3-7.0	r103i1p1f1	20 years	-0.09972831824328425
TUS	EC-Earth3	SSP3-7.0	r104i1p1f1	5 years	-0.11807175596703985
TUS	EC-Earth3	SSP3-7.0	r104i1p1f1	10 years	-0.11805260698052479
TUS	EC-Earth3	SSP3-7.0	r104i1p1f1	15 years	-0.09917514537040138
TUS	EC-Earth3	SSP3-7.0	r104i1p1f1	20 years	-0.0997852456815617
TUS	EC-Earth3	SSP3-7.0	r105i1p1f1	5 years	-0.1542643856191063
TUS	EC-Earth3	SSP3-7.0	r105i1p1f1	10 years	-0.12254778491765639
TUS	EC-Earth3	SSP3-7.0	r105i1p1f1	15 years	-0.09987865222474608
TUS	EC-Earth3	SSP3-7.0	r103i1p1f1	5 years	-0.13116240215623237
TUS	EC-Earth3	SSP2-4.5	r17i1p1f1	10 years	-0.10046683047121682
TUS	EC-Earth3	SSP2-4.5	r1i1p1f1	20 years	-0.0704565629822871
TUS	EC-Earth3	SSP2-4.5	r1i1p1f1	10 years	-0.09841688884841984
TUS	EC-Earth3	SSP2-4.5	r17i1p1f1	20 years	-0.07455108078780802
TUS	EC-Earth3	SSP2-4.5	r17i1p1f2	5 years	-0.11731540299326185
TUS	EC-Earth3	SSP2-4.5	r17i1p1f2	10 years	-0.10191382598620438
TUS	EC-Earth3	SSP2-4.5	r17i1p1f2	15 years	-0.07507476203247855
TUS	EC-Earth3	SSP2-4.5	r17i1p1f2	20 years	-0.07471728784134221
TUS	EC-Earth3	SSP2-4.5	r18i1p1f1	5 years	-0.16345297634012468
TUS	EC-Earth3	SSP2-4.5	r18i1p1f1	10 years	-0.10289339787033439
TUS	EC-Earth3	SSP2-4.5	r18i1p1f1	15 years	-0.07534512021841906
TUS	EC-Earth3	SSP2-4.5	r18i1p1f1	20 years	-0.07266420296996956
TUS	EC-Earth3	SSP2-4.5	r18i1p1f2	5 years	-0.134413802346117
TUS	EC-Earth3	SSP2-4.5	r1i1p1f1	15 years	-0.07450547646291332
TUS	EC-Earth3	SSP2-4.5	r18i1p1f2	10 years	-0.10335097180384603
TUS	EC-Earth3	SSP2-4.5	r18i1p1f2	20 years	-0.0751814613154993
TUS	EC-Earth3	SSP2-4.5	r19i1p1f1	5 years	-0.09602746214763158
TUS	EC-Earth3	SSP2-4.5	r19i1p1f1	10 years	-0.10662874871381095
TUS	EC-Earth3	SSP2-4.5	r19i1p1f1	15 years	-0.08074957871833358
TUS	EC-Earth3	SSP2-4.5	r19i1p1f1	20 years	-0.07306864603923316
TUS	EC-Earth3	SSP2-4.5	r19i1p1f2	5 years	-0.12884285897345366
TUS	EC-Earth3	SSP2-4.5	r19i1p1f2	10 years	-0.10320165932562839
TUS	EC-Earth3	SSP2-4.5	r19i1p1f2	15 years	-0.07671419582549359
TUS	EC-Earth3	SSP2-4.5	r19i1p1f2	20 years	-0.07200377691959486
TUS	EC-Earth3	SSP2-4.5	r1i1p1f1	5 years	-0.14346956470155306
TUS	EC-Earth3	SSP2-4.5	r18i1p1f2	15 years	-0.08151549125558392
TUS	EC-Earth3	SSP3-7.0	r105i1p1f1	20 years	-0.10186589637128211
TUS	EC-Earth3	SSP2-4.5	r141i1p1f1	10 years	-0.10056575815301379
TUS	EC-Earth3	SSP2-4.5	r140i1p1f1	20 years	-0.07218118753101659
TUS	EC-Earth3	SSP2-4.5	r113i1p1f1	10 years	-0.09394027420874006
TUS	EC-Earth3	SSP2-4.5	r113i1p1f1	15 years	-0.0718947262687559
TUS	EC-Earth3	SSP2-4.5	r113i1p1f1	20 years	-0.070275099687037
TUS	EC-Earth3	SSP2-4.5	r114i1p1f1	5 years	-0.12644640542334856
TUS	EC-Earth3	SSP2-4.5	r114i1p1f1	10 years	-0.10261688129766071
TUS	EC-Earth3	SSP2-4.5	r114i1p1f1	15 years	-0.07382942090270389
TUS	EC-Earth3	SSP2-4.5	r114i1p1f1	20 years	-0.07243682454980076
TUS	EC-Earth3	SSP2-4.5	r115i1p1f1	5 years	-0.11109322872138137
TUS	EC-Earth3	SSP2-4.5	r115i1p1f1	10 years	-0.10648098355666552
TUS	EC-Earth3	SSP2-4.5	r115i1p1f1	15 years	-0.07583640378838286
TUS	EC-Earth3	SSP2-4.5	r113i1p1f1	5 years	-0.12476928344054841
TUS	EC-Earth3	SSP2-4.5	r115i1p1f1	20 years	-0.07169324326829042
TUS	EC-Earth3	SSP2-4.5	r116i1p1f1	10 years	-0.10865049168189155
TUS	EC-Earth3	SSP2-4.5	r116i1p1f1	15 years	-0.07370456014490807
TUS	EC-Earth3	SSP2-4.5	r116i1p1f1	20 years	-0.07281940507893542
TUS	EC-Earth3	SSP2-4.5	r117i1p1f1	5 years	-0.13670798637557766
TUS	EC-Earth3	SSP2-4.5	r117i1p1f1	10 years	-0.10399147006120216
TUS	EC-Earth3	SSP2-4.5	r117i1p1f1	15 years	-0.07487096949965814
TUS	EC-Earth3	SSP2-4.5	r117i1p1f1	20 years	-0.0715196269058639
TUS	EC-Earth3	SSP2-4.5	r118i1p1f1	5 years	-0.11652477283116128
TUS	EC-Earth3	SSP2-4.5	r118i1p1f1	10 years	-0.10436187590863143
TUS	EC-Earth3	SSP2-4.5	r118i1p1f1	15 years	-0.07739004732684457
TUS	EC-Earth3	SSP2-4.5	r116i1p1f1	5 years	-0.1545927821405343
TUS	EC-Earth3	SSP2-4.5	r118i1p1f1	20 years	-0.07325527969894695
TUS	EC-Earth3	SSP2-4.5	r112i1p1f1	20 years	-0.07397288877603439
TUS	EC-Earth3	SSP2-4.5	r112i1p1f1	10 years	-0.10429601876153942
TUS	EC-Earth3	SSP2-4.5	r108i1p1f1	20 years	-0.07286021816993114
TUS	EC-Earth3	SSP2-4.5	r109i1p1f1	5 years	-0.11633194711513398
TUS	EC-Earth3	SSP2-4.5	r109i1p1f1	10 years	-0.09468886935017123
TUS	EC-Earth3	SSP2-4.5	r109i1p1f1	15 years	-0.07582368735384008
TUS	EC-Earth3	SSP2-4.5	r109i1p1f1	20 years	-0.07354987353088711
TUS	EC-Earth3	SSP2-4.5	r10i1p1f1	5 years	-0.12302609666833463
TUS	EC-Earth3	SSP2-4.5	r10i1p1f1	10 years	-0.10344559913802363
TUS	EC-Earth3	SSP2-4.5	r10i1p1f1	15 years	-0.07630920461656863
TUS	EC-Earth3	SSP2-4.5	r10i1p1f1	20 years	-0.07199097336169666
TUS	EC-Earth3	SSP2-4.5	r10i1p1f2	5 years	-0.1319645944801863
TUS	EC-Earth3	SSP2-4.5	r112i1p1f1	15 years	-0.07847901158770337
TUS	EC-Earth3	SSP2-4.5	r10i1p1f2	10 years	-0.10326195717652033
TUS	EC-Earth3	SSP2-4.5	r10i1p1f2	20 years	-0.07197387580872755
TUS	EC-Earth3	SSP2-4.5	r110i1p1f1	5 years	-0.10210825144873184
TUS	EC-Earth3	SSP2-4.5	r110i1p1f1	10 years	-0.10433289450869829
TUS	EC-Earth3	SSP2-4.5	r110i1p1f1	15 years	-0.07570977789866241
TUS	EC-Earth3	SSP2-4.5	r110i1p1f1	20 years	-0.07316146680321395
TUS	EC-Earth3	SSP2-4.5	r111i1p1f1	5 years	-0.11721853665794413
TUS	EC-Earth3	SSP2-4.5	r111i1p1f1	10 years	-0.10482772757272972
TUS	EC-Earth3	SSP2-4.5	r111i1p1f1	15 years	-0.07975012374599787
TUS	EC-Earth3	SSP2-4.5	r111i1p1f1	20 years	-0.07421775495566707
TUS	EC-Earth3	SSP2-4.5	r112i1p1f1	5 years	-0.14079865688846668
TUS	EC-Earth3	SSP2-4.5	r10i1p1f2	15 years	-0.07400728037973099
TUS	EC-Earth3	SSP2-4.5	r141i1p1f1	5 years	-0.10089784172226929
TUS	EC-Earth3	SSP2-4.5	r119i1p1f1	5 years	-0.12622438911902806
TUS	EC-Earth3	SSP2-4.5	r119i1p1f1	15 years	-0.07881940134444189
TUS	EC-Earth3	SSP2-4.5	r132i1p1f1	10 years	-0.0913425311403845
TUS	EC-Earth3	SSP2-4.5	r132i1p1f1	15 years	-0.07072087432025771
TUS	EC-Earth3	SSP2-4.5	r132i1p1f1	20 years	-0.07071050747229751
TUS	EC-Earth3	SSP2-4.5	r133i1p1f1	5 years	-0.11904410763539773
TUS	EC-Earth3	SSP2-4.5	r133i1p1f1	10 years	-0.10441451739861185
TUS	EC-Earth3	SSP2-4.5	r133i1p1f1	15 years	-0.07280948620112225
TUS	EC-Earth3	SSP2-4.5	r133i1p1f1	20 years	-0.07101019910040736
TUS	EC-Earth3	SSP2-4.5	r134i1p1f1	5 years	-0.11272967842588458
TUS	EC-Earth3	SSP2-4.5	r134i1p1f1	10 years	-0.09738185887937387
TUS	EC-Earth3	SSP2-4.5	r134i1p1f1	15 years	-0.07354992449922923
TUS	EC-Earth3	SSP2-4.5	r132i1p1f1	5 years	-0.0986800951627913
TUS	EC-Earth3	SSP2-4.5	r134i1p1f1	20 years	-0.07439790144356155
TUS	EC-Earth3	SSP2-4.5	r135i1p1f1	10 years	-0.10040538309364913
TUS	EC-Earth3	SSP2-4.5	r135i1p1f1	15 years	-0.07862306946346759
TUS	EC-Earth3	SSP2-4.5	r135i1p1f1	20 years	-0.07383308094748682
TUS	EC-Earth3	SSP2-4.5	r13i1p1f2	5 years	-0.12435509104134611
TUS	EC-Earth3	SSP2-4.5	r13i1p1f2	10 years	-0.102526814070627
TUS	EC-Earth3	SSP2-4.5	r13i1p1f2	15 years	-0.07802790070757969
TUS	EC-Earth3	SSP2-4.5	r13i1p1f2	20 years	-0.07286146191924864
TUS	EC-Earth3	SSP2-4.5	r140i1p1f1	5 years	-0.11290685721706098
TUS	EC-Earth3	SSP2-4.5	r140i1p1f1	10 years	-0.099947305212035
TUS	EC-Earth3	SSP2-4.5	r140i1p1f1	15 years	-0.07605657885042315
TUS	EC-Earth3	SSP2-4.5	r135i1p1f1	5 years	-0.11803215148927393
TUS	EC-Earth3	SSP2-4.5	r119i1p1f1	10 years	-0.10401013273696257
TUS	EC-Earth3	SSP2-4.5	r131i1p1f1	20 years	-0.0721119715090806
TUS	EC-Earth3	SSP2-4.5	r131i1p1f1	10 years	-0.10263840749031092
TUS	EC-Earth3	SSP2-4.5	r119i1p1f1	20 years	-0.07517242411317802
TUS	EC-Earth3	SSP2-4.5	r11i1p1f1	5 years	-0.10594720813026015
TUS	EC-Earth3	SSP2-4.5	r11i1p1f1	10 years	-0.10093857403768891
TUS	EC-Earth3	SSP2-4.5	r11i1p1f1	15 years	-0.07496232550531617
TUS	EC-Earth3	SSP2-4.5	r11i1p1f1	20 years	-0.07239114836403446
TUS	EC-Earth3	SSP2-4.5	r128i1p1f1	5 years	-0.11270396093921704
TUS	EC-Earth3	SSP2-4.5	r128i1p1f1	10 years	-0.10045396177979439
TUS	EC-Earth3	SSP2-4.5	r128i1p1f1	15 years	-0.07406769971257207
TUS	EC-Earth3	SSP2-4.5	r128i1p1f1	20 years	-0.0730208383095913
TUS	EC-Earth3	SSP2-4.5	r129i1p1f1	5 years	-0.14581943138313705
TUS	EC-Earth3	SSP2-4.5	r131i1p1f1	15 years	-0.07547504569620418
TUS	EC-Earth3	SSP2-4.5	r129i1p1f1	10 years	-0.10079931570401289
TUS	EC-Earth3	SSP2-4.5	r129i1p1f1	20 years	-0.07265141824961434
TUS	EC-Earth3	SSP2-4.5	r12i1p1f2	5 years	-0.14597374742303942
TUS	EC-Earth3	SSP2-4.5	r12i1p1f2	10 years	-0.10986634593006137
TUS	EC-Earth3	SSP2-4.5	r12i1p1f2	15 years	-0.07311266473990555
TUS	EC-Earth3	SSP2-4.5	r12i1p1f2	20 years	-0.07074644625447307
TUS	EC-Earth3	SSP2-4.5	r130i1p1f1	5 years	-0.13260593792957992
TUS	EC-Earth3	SSP2-4.5	r130i1p1f1	10 years	-0.10236177800179955
TUS	EC-Earth3	SSP2-4.5	r130i1p1f1	15 years	-0.07716491363266148
TUS	EC-Earth3	SSP2-4.5	r130i1p1f1	20 years	-0.07425463377228791
TUS	EC-Earth3	SSP2-4.5	r131i1p1f1	5 years	-0.1288315198183085
TUS	EC-Earth3	SSP2-4.5	r129i1p1f1	15 years	-0.07291043657867918
TUS	EC-Earth3	SSP3-7.0	r106i1p1f1	5 years	-0.14484432539645695
TUS	EC-Earth3	SSP3-7.0	r106i1p1f1	10 years	-0.11845807445135462
TUS	EC-Earth3	SSP3-7.0	r106i1p1f1	15 years	-0.09946904780931241
TUS	EC-Earth3	SSP3-7.0	r138i1p1f1	15 years	-0.1000204803523779
TUS	EC-Earth3	SSP3-7.0	r138i1p1f1	20 years	-0.09770690825556522
TUS	EC-Earth3	SSP3-7.0	r139i1p1f1	5 years	-0.13593969533229427
TUS	EC-Earth3	SSP3-7.0	r139i1p1f1	10 years	-0.12685163145433417
TUS	EC-Earth3	SSP3-7.0	r139i1p1f1	15 years	-0.10097087008858796
TUS	EC-Earth3	SSP3-7.0	r139i1p1f1	20 years	-0.10080077396080145
TUS	EC-Earth3	SSP3-7.0	r13i1p1f1	5 years	-0.1266738481328986
TUS	EC-Earth3	SSP3-7.0	r13i1p1f1	10 years	-0.11848419867865267
TUS	EC-Earth3	SSP3-7.0	r13i1p1f1	15 years	-0.09750645986129688
TUS	EC-Earth3	SSP3-7.0	r13i1p1f1	20 years	-0.0974074445755724
TUS	EC-Earth3	SSP3-7.0	r138i1p1f1	10 years	-0.1203385771785749
TUS	EC-Earth3	SSP3-7.0	r140i1p1f1	5 years	-0.1304204130999864
TUS	EC-Earth3	SSP3-7.0	r140i1p1f1	15 years	-0.09592409803131971
TUS	EC-Earth3	SSP3-7.0	r140i1p1f1	20 years	-0.09436947682595917
TUS	EC-Earth3	SSP3-7.0	r141i1p1f1	5 years	-0.13651473628009683
TUS	EC-Earth3	SSP3-7.0	r141i1p1f1	10 years	-0.12282321561516381
TUS	EC-Earth3	SSP3-7.0	r141i1p1f1	15 years	-0.10003969992945502
TUS	EC-Earth3	SSP3-7.0	r141i1p1f1	20 years	-0.09833326254765587
TUS	EC-Earth3	SSP3-7.0	r142i1p1f1	5 years	-0.130207921852886
TUS	EC-Earth3	SSP3-7.0	r142i1p1f1	10 years	-0.12476296548033837
TUS	EC-Earth3	SSP3-7.0	r142i1p1f1	15 years	-0.10118576540045722
TUS	EC-Earth3	SSP3-7.0	r142i1p1f1	20 years	-0.09889610999538496
TUS	EC-Earth3	SSP3-7.0	r140i1p1f1	10 years	-0.11694251883541859
TUS	EC-Earth3	SSP3-7.0	r143i1p1f1	5 years	-0.12725660508463932
TUS	EC-Earth3	SSP3-7.0	r138i1p1f1	5 years	-0.1247028104926784
TUS	EC-Earth3	SSP3-7.0	r137i1p1f1	15 years	-0.09843333433952027
TUS	EC-Earth3	SSP3-7.0	r132i1p1f1	5 years	-0.13523574407420255
TUS	EC-Earth3	SSP3-7.0	r132i1p1f1	10 years	-0.1262982635572743
TUS	EC-Earth3	SSP3-7.0	r132i1p1f1	15 years	-0.09813499078388839
TUS	EC-Earth3	SSP3-7.0	r132i1p1f1	20 years	-0.09832871102492577
TUS	EC-Earth3	SSP3-7.0	r133i1p1f1	5 years	-0.14889135587120564
TUS	EC-Earth3	SSP3-7.0	r133i1p1f1	10 years	-0.11940299340648841
TUS	EC-Earth3	SSP3-7.0	r133i1p1f1	15 years	-0.09567923734875398
TUS	EC-Earth3	SSP3-7.0	r133i1p1f1	20 years	-0.09768663947062817
TUS	EC-Earth3	SSP3-7.0	r134i1p1f1	5 years	-0.14159021067436584
TUS	EC-Earth3	SSP3-7.0	r134i1p1f1	10 years	-0.1268135965039741
TUS	EC-Earth3	SSP3-7.0	r137i1p1f1	20 years	-0.09897607266261989
TUS	EC-Earth3	SSP3-7.0	r134i1p1f1	15 years	-0.10133368655463124
TUS	EC-Earth3	SSP3-7.0	r135i1p1f1	5 years	-0.12676447946451788
TUS	EC-Earth3	SSP3-7.0	r135i1p1f1	10 years	-0.11749605167861364
TUS	EC-Earth3	SSP3-7.0	r135i1p1f1	15 years	-0.09561856144164611
TUS	EC-Earth3	SSP3-7.0	r135i1p1f1	20 years	-0.09665345303707656
TUS	EC-Earth3	SSP3-7.0	r136i1p1f1	5 years	-0.13200740148637635
TUS	EC-Earth3	SSP3-7.0	r136i1p1f1	10 years	-0.12312019674597174
TUS	EC-Earth3	SSP3-7.0	r136i1p1f1	15 years	-0.09894654099978561
TUS	EC-Earth3	SSP3-7.0	r136i1p1f1	20 years	-0.10021452700553651
TUS	EC-Earth3	SSP3-7.0	r137i1p1f1	5 years	-0.16209631258828666
TUS	EC-Earth3	SSP3-7.0	r137i1p1f1	10 years	-0.1283694003603626
TUS	EC-Earth3	SSP3-7.0	r134i1p1f1	20 years	-0.0992977216361116
TUS	EC-Earth3	SSP3-7.0	r131i1p1f1	20 years	-0.09846614937643344
TUS	EC-Earth3	SSP3-7.0	r143i1p1f1	10 years	-0.12232970772160562
TUS	EC-Earth3	SSP3-7.0	r143i1p1f1	20 years	-0.09899322307091293
TUS	EC-Earth3	SSP3-7.0	r150i1p1f1	15 years	-0.09734636330733416
TUS	EC-Earth3	SSP3-7.0	r150i1p1f1	20 years	-0.09822882796463571
TUS	EC-Earth3	SSP3-7.0	r15i1p1f1	5 years	-0.14134889413911367
TUS	EC-Earth3	SSP3-7.0	r15i1p1f1	10 years	-0.12039223755379205
TUS	EC-Earth3	SSP3-7.0	r15i1p1f1	15 years	-0.10238743220088914
TUS	EC-Earth3	SSP3-7.0	r15i1p1f1	20 years	-0.09841486362592915
TUS	EC-Earth3	SSP3-7.0	r1i1p1f1	5 years	-0.14002267982518504
TUS	EC-Earth3	SSP3-7.0	r1i1p1f1	10 years	-0.11386815681751022
TUS	EC-Earth3	SSP3-7.0	r1i1p1f1	15 years	-0.09481466669053386
TUS	EC-Earth3	SSP3-7.0	r1i1p1f1	20 years	-0.09720273710379107
TUS	EC-Earth3	SSP3-7.0	r150i1p1f1	10 years	-0.1188510849398285
TUS	EC-Earth3	SSP3-7.0	r4i1p1f1	5 years	-0.14179325337603074
TUS	EC-Earth3	SSP3-7.0	r4i1p1f1	15 years	-0.09894554823255908
TUS	EC-Earth3	SSP3-7.0	r4i1p1f1	20 years	-0.09852386831613058
TUS	EC-Earth3	SSP3-7.0	r5i1p1f1	5 years	-0.12899245447038937
TUS	EC-Earth3	SSP3-7.0	r5i1p1f1	10 years	-0.11015874466807393
TUS	EC-Earth3	SSP3-7.0	r5i1p1f1	15 years	-0.09820880552312171
TUS	EC-Earth3	SSP3-7.0	r5i1p1f1	20 years	-0.09773317370940092
TUS	EC-Earth3	SSP3-7.0	r6i1p1f1	5 years	-0.12836701039707918
TUS	EC-Earth3	SSP3-7.0	r6i1p1f1	10 years	-0.12073741950600214
TUS	EC-Earth3	SSP3-7.0	r6i1p1f1	15 years	-0.09935732823770106
TUS	EC-Earth3	SSP3-7.0	r6i1p1f1	20 years	-0.10003384461846607
TUS	EC-Earth3	SSP3-7.0	r4i1p1f1	10 years	-0.11936773236073034
TUS	EC-Earth3	SSP3-7.0	r143i1p1f1	15 years	-0.09789615118930105
TUS	EC-Earth3	SSP3-7.0	r150i1p1f1	5 years	-0.15148255013694156
TUS	EC-Earth3	SSP3-7.0	r149i1p1f1	15 years	-0.10402161821691494
TUS	EC-Earth3	SSP3-7.0	r144i1p1f1	5 years	-0.1228776375918443
TUS	EC-Earth3	SSP3-7.0	r144i1p1f1	10 years	-0.11813568066692418
TUS	EC-Earth3	SSP3-7.0	r144i1p1f1	15 years	-0.09769691720731928
TUS	EC-Earth3	SSP3-7.0	r144i1p1f1	20 years	-0.10075300389809559
TUS	EC-Earth3	SSP3-7.0	r145i1p1f1	5 years	-0.13997409229244795
TUS	EC-Earth3	SSP3-7.0	r145i1p1f1	10 years	-0.11841484808831058
TUS	EC-Earth3	SSP3-7.0	r145i1p1f1	15 years	-0.09945368301222288
TUS	EC-Earth3	SSP3-7.0	r145i1p1f1	20 years	-0.09922517812798026
TUS	EC-Earth3	SSP3-7.0	r146i1p1f1	5 years	-0.1533097714125461
TUS	EC-Earth3	SSP3-7.0	r146i1p1f1	10 years	-0.13184324685951834
TUS	EC-Earth3	SSP3-7.0	r149i1p1f1	20 years	-0.10076268813046041
TUS	EC-Earth3	SSP3-7.0	r146i1p1f1	15 years	-0.10302295975380053
TUS	EC-Earth3	SSP3-7.0	r147i1p1f1	5 years	-0.12913837467792463
TUS	EC-Earth3	SSP3-7.0	r147i1p1f1	10 years	-0.12414139842533356
TUS	EC-Earth3	SSP3-7.0	r147i1p1f1	15 years	-0.10121523030712822
TUS	EC-Earth3	SSP3-7.0	r147i1p1f1	20 years	-0.10008572288449438
TUS	EC-Earth3	SSP3-7.0	r148i1p1f1	5 years	-0.1397035978507546
TUS	EC-Earth3	SSP3-7.0	r148i1p1f1	10 years	-0.12053314503975524
TUS	EC-Earth3	SSP3-7.0	r148i1p1f1	15 years	-0.1013346444473548
TUS	EC-Earth3	SSP3-7.0	r148i1p1f1	20 years	-0.10215821279774726
TUS	EC-Earth3	SSP3-7.0	r149i1p1f1	5 years	-0.15467756655271217
TUS	EC-Earth3	SSP3-7.0	r149i1p1f1	10 years	-0.1272991949799315
TUS	EC-Earth3	SSP3-7.0	r146i1p1f1	20 years	-0.10180307297430692
TUS	EC-Earth3	SSP3-7.0	r131i1p1f1	15 years	-0.09894137489151666
TUS	EC-Earth3	SSP3-7.0	r131i1p1f1	10 years	-0.12618366515060872
TUS	EC-Earth3	SSP3-7.0	r131i1p1f1	5 years	-0.13596722485544036
TUS	EC-Earth3	SSP3-7.0	r113i1p1f1	10 years	-0.12519655424003523
TUS	EC-Earth3	SSP3-7.0	r113i1p1f1	15 years	-0.10078127069985852
TUS	EC-Earth3	SSP3-7.0	r113i1p1f1	20 years	-0.09954367791869807
TUS	EC-Earth3	SSP3-7.0	r114i1p1f1	5 years	-0.14431616840666095
TUS	EC-Earth3	SSP3-7.0	r114i1p1f1	10 years	-0.11967594125608058
TUS	EC-Earth3	SSP3-7.0	r114i1p1f1	15 years	-0.09704296289920465
TUS	EC-Earth3	SSP3-7.0	r114i1p1f1	20 years	-0.09633820920156284
TUS	EC-Earth3	SSP3-7.0	r115i1p1f1	5 years	-0.15300972361903292
TUS	EC-Earth3	SSP3-7.0	r115i1p1f1	10 years	-0.1262958029825554
TUS	EC-Earth3	SSP3-7.0	r115i1p1f1	15 years	-0.10046763641596915
TUS	EC-Earth3	SSP3-7.0	r113i1p1f1	5 years	-0.14122525327122162
TUS	EC-Earth3	SSP3-7.0	r115i1p1f1	20 years	-0.09925417995995665
TUS	EC-Earth3	SSP3-7.0	r116i1p1f1	10 years	-0.12511534363058352
TUS	EC-Earth3	SSP3-7.0	r116i1p1f1	15 years	-0.10432314599040221
TUS	EC-Earth3	SSP3-7.0	r116i1p1f1	20 years	-0.10241175123884509
TUS	EC-Earth3	SSP3-7.0	r117i1p1f1	5 years	-0.12728777224513976
TUS	EC-Earth3	SSP3-7.0	r117i1p1f1	10 years	-0.12225317959278659
TUS	EC-Earth3	SSP3-7.0	r117i1p1f1	15 years	-0.10197372499501671
TUS	EC-Earth3	SSP3-7.0	r117i1p1f1	20 years	-0.10055058655080983
TUS	EC-Earth3	SSP3-7.0	r118i1p1f1	5 years	-0.13365905969831146
TUS	EC-Earth3	SSP3-7.0	r118i1p1f1	10 years	-0.12040651062456212
TUS	EC-Earth3	SSP3-7.0	r118i1p1f1	15 years	-0.09881207492223466
TUS	EC-Earth3	SSP3-7.0	r116i1p1f1	5 years	-0.11496346273091831
TUS	EC-Earth3	SSP3-7.0	r118i1p1f1	20 years	-0.09769791841656307
TUS	EC-Earth3	SSP3-7.0	r112i1p1f1	20 years	-0.09777609957246355
TUS	EC-Earth3	SSP3-7.0	r112i1p1f1	10 years	-0.12108618461731109
TUS	EC-Earth3	SSP3-7.0	r106i1p1f1	20 years	-0.09939451677406005
TUS	EC-Earth3	SSP3-7.0	r107i1p1f1	5 years	-0.1465629730872081
TUS	EC-Earth3	SSP3-7.0	r107i1p1f1	10 years	-0.1275437579065719
TUS	EC-Earth3	SSP3-7.0	r107i1p1f1	15 years	-0.09948466219542443
TUS	EC-Earth3	SSP3-7.0	r107i1p1f1	20 years	-0.09929522518871359
TUS	EC-Earth3	SSP3-7.0	r108i1p1f1	5 years	-0.12034824485967875
TUS	EC-Earth3	SSP3-7.0	r108i1p1f1	10 years	-0.1120728790806118
TUS	EC-Earth3	SSP3-7.0	r108i1p1f1	15 years	-0.09913889419426808
TUS	EC-Earth3	SSP3-7.0	r108i1p1f1	20 years	-0.09847325831706859
TUS	EC-Earth3	SSP3-7.0	r109i1p1f1	5 years	-0.1388936107446682
TUS	EC-Earth3	SSP3-7.0	r112i1p1f1	15 years	-0.09687974756943425
TUS	EC-Earth3	SSP3-7.0	r109i1p1f1	10 years	-0.11889776318078554
TUS	EC-Earth3	SSP3-7.0	r109i1p1f1	20 years	-0.09869312604429367
TUS	EC-Earth3	SSP3-7.0	r110i1p1f1	5 years	-0.1407665972778915
TUS	EC-Earth3	SSP3-7.0	r110i1p1f1	10 years	-0.12162428453871817
TUS	EC-Earth3	SSP3-7.0	r110i1p1f1	15 years	-0.09541354072258312
TUS	EC-Earth3	SSP3-7.0	r110i1p1f1	20 years	-0.09767823497785824
TUS	EC-Earth3	SSP3-7.0	r111i1p1f1	5 years	-0.15397812727155724
TUS	EC-Earth3	SSP3-7.0	r111i1p1f1	10 years	-0.13094081745268693
TUS	EC-Earth3	SSP3-7.0	r111i1p1f1	15 years	-0.09877706459494787
TUS	EC-Earth3	SSP3-7.0	r111i1p1f1	20 years	-0.09842087884673334
TUS	EC-Earth3	SSP3-7.0	r112i1p1f1	5 years	-0.13173490123743933
TUS	EC-Earth3	SSP3-7.0	r109i1p1f1	15 years	-0.09983888261635575
TUS	EC-Earth3	SSP3-7.0	r119i1p1f1	5 years	-0.15020743740472825
TUS	EC-Earth3	SSP3-7.0	r119i1p1f1	10 years	-0.12229168842487942
TUS	EC-Earth3	SSP3-7.0	r119i1p1f1	15 years	-0.09857685642212845
TUS	EC-Earth3	SSP3-7.0	r125i1p1f1	15 years	-0.09943397601430672
TUS	EC-Earth3	SSP3-7.0	r125i1p1f1	20 years	-0.09840919759605354
TUS	EC-Earth3	SSP3-7.0	r126i1p1f1	5 years	-0.15131230185883454
TUS	EC-Earth3	SSP3-7.0	r126i1p1f1	10 years	-0.11640220449087665
TUS	EC-Earth3	SSP3-7.0	r126i1p1f1	15 years	-0.09529832878571957
TUS	EC-Earth3	SSP3-7.0	r126i1p1f1	20 years	-0.09775600610696777
TUS	EC-Earth3	SSP3-7.0	r127i1p1f1	5 years	-0.15623001108511972
TUS	EC-Earth3	SSP3-7.0	r127i1p1f1	10 years	-0.13002848941579775
TUS	EC-Earth3	SSP3-7.0	r127i1p1f1	15 years	-0.1043300523496439
TUS	EC-Earth3	SSP3-7.0	r127i1p1f1	20 years	-0.09994099189242911
TUS	EC-Earth3	SSP3-7.0	r125i1p1f1	10 years	-0.12218030962708776
TUS	MIROC6	SSP1-1.9	r6i1p1f1	20 years	-0.022293835441270813
TUS	EC-Earth3	SSP3-7.0	r128i1p1f1	15 years	-0.09931095406148112
TUS	EC-Earth3	SSP3-7.0	r128i1p1f1	20 years	-0.09861117739663075
TUS	EC-Earth3	SSP3-7.0	r129i1p1f1	5 years	-0.14713733670697593
TUS	EC-Earth3	SSP3-7.0	r129i1p1f1	10 years	-0.1178659728450162
TUS	EC-Earth3	SSP3-7.0	r129i1p1f1	15 years	-0.10136224419670034
TUS	EC-Earth3	SSP3-7.0	r129i1p1f1	20 years	-0.10025531019582111
TUS	EC-Earth3	SSP3-7.0	r130i1p1f1	5 years	-0.16076489420371162
TUS	EC-Earth3	SSP3-7.0	r130i1p1f1	10 years	-0.12214831821578798
TUS	EC-Earth3	SSP3-7.0	r130i1p1f1	15 years	-0.10392179204210521
TUS	EC-Earth3	SSP3-7.0	r130i1p1f1	20 years	-0.10118837851022727
TUS	EC-Earth3	SSP3-7.0	r128i1p1f1	10 years	-0.11941390171671122
TUS	EC-Earth3	SSP3-7.0	r125i1p1f1	5 years	-0.13550653284062833
TUS	EC-Earth3	SSP3-7.0	r124i1p1f1	20 years	-0.09931836854306267
TUS	EC-Earth3	SSP3-7.0	r124i1p1f1	15 years	-0.0986528563652179
TUS	EC-Earth3	SSP3-7.0	r119i1p1f1	20 years	-0.09977374814110052
TUS	EC-Earth3	SSP3-7.0	r11i1p1f1	5 years	-0.13397398555447637
TUS	EC-Earth3	SSP3-7.0	r11i1p1f1	10 years	-0.12383802547582988
TUS	EC-Earth3	SSP3-7.0	r11i1p1f1	15 years	-0.10400031007464086
TUS	EC-Earth3	SSP3-7.0	r11i1p1f1	20 years	-0.10193538314328744
TUS	EC-Earth3	SSP3-7.0	r120i1p1f1	5 years	-0.13401168557723225
TUS	EC-Earth3	SSP3-7.0	r120i1p1f1	10 years	-0.12212175357677885
TUS	EC-Earth3	SSP3-7.0	r120i1p1f1	15 years	-0.10071135175336464
TUS	EC-Earth3	SSP3-7.0	r120i1p1f1	20 years	-0.10125790190422157
TUS	EC-Earth3	SSP3-7.0	r121i1p1f1	5 years	-0.13739869943982227
TUS	EC-Earth3	SSP3-7.0	r121i1p1f1	10 years	-0.131278100553976
TUS	EC-Earth3	SSP3-7.0	r121i1p1f1	15 years	-0.10413443115769871
TUS	EC-Earth3	SSP3-7.0	r121i1p1f1	20 years	-0.10019076346592479
TUS	EC-Earth3	SSP3-7.0	r122i1p1f1	5 years	-0.12620084041033694
TUS	EC-Earth3	SSP3-7.0	r122i1p1f1	10 years	-0.11528722060762865
TUS	EC-Earth3	SSP3-7.0	r122i1p1f1	15 years	-0.09645020221692682
TUS	EC-Earth3	SSP3-7.0	r122i1p1f1	20 years	-0.09879417203688413
TUS	EC-Earth3	SSP3-7.0	r123i1p1f1	5 years	-0.13371033856862766
TUS	EC-Earth3	SSP3-7.0	r123i1p1f1	10 years	-0.1286290066100912
TUS	EC-Earth3	SSP3-7.0	r123i1p1f1	15 years	-0.10573736888788351
TUS	EC-Earth3	SSP3-7.0	r123i1p1f1	20 years	-0.10155052916685996
TUS	EC-Earth3	SSP3-7.0	r124i1p1f1	5 years	-0.11844250254126792
TUS	EC-Earth3	SSP3-7.0	r124i1p1f1	10 years	-0.1181050186870378
TUS	EC-Earth3	SSP2-4.5	r108i1p1f1	15 years	-0.07326551563664176
TUS	EC-Earth3	SSP2-4.5	r108i1p1f1	10 years	-0.09578104449389295
TUS	EC-Earth3	SSP3-7.0	r128i1p1f1	5 years	-0.13002516644836817
TUS	EC-Earth3	SSP2-4.5	r107i1p1f1	20 years	-0.07400626480051652
TUS	MIROC6	SSP2-4.5	r37i1p1f1	20 years	-0.06700832132890969
TUS	MIROC6	SSP2-4.5	r38i1p1f1	5 years	-0.13706912922542358
TUS	MIROC6	SSP2-4.5	r38i1p1f1	10 years	-0.11220755018456344
TUS	MIROC6	SSP2-4.5	r38i1p1f1	15 years	-0.0669911496435683
TUS	MIROC6	SSP2-4.5	r38i1p1f1	20 years	-0.06590406524556183
TUS	MIROC6	SSP2-4.5	r39i1p1f1	5 years	-0.15060061192548063
TUS	MIROC6	SSP2-4.5	r39i1p1f1	10 years	-0.11237845934519373
TUS	MIROC6	SSP2-4.5	r39i1p1f1	15 years	-0.06719288518047342
TUS	MIROC6	SSP2-4.5	r39i1p1f1	20 years	-0.06639062610399184
TUS	MIROC6	SSP2-4.5	r3i1p1f1	5 years	-0.12089436111805868
TUS	MIROC6	SSP2-4.5	r37i1p1f1	15 years	-0.06704531685012174
TUS	MIROC6	SSP2-4.5	r3i1p1f1	10 years	-0.1078461323205278
TUS	MIROC6	SSP2-4.5	r3i1p1f1	20 years	-0.0657657159980585
TUS	MIROC6	SSP2-4.5	r40i1p1f1	5 years	-0.12557442920753772
TUS	MIROC6	SSP2-4.5	r40i1p1f1	10 years	-0.11365918265464832
TUS	MIROC6	SSP2-4.5	r40i1p1f1	15 years	-0.07038347086124211
TUS	MIROC6	SSP2-4.5	r40i1p1f1	20 years	-0.06637744253094606
TUS	MIROC6	SSP2-4.5	r41i1p1f1	5 years	-0.14633179945676034
TUS	MIROC6	SSP2-4.5	r41i1p1f1	10 years	-0.11707707146244715
TUS	MIROC6	SSP2-4.5	r41i1p1f1	15 years	-0.06889920879632691
TUS	MIROC6	SSP2-4.5	r41i1p1f1	20 years	-0.06803467555865707
TUS	MIROC6	SSP2-4.5	r42i1p1f1	5 years	-0.16236839889590726
TUS	MIROC6	SSP2-4.5	r3i1p1f1	15 years	-0.06808986604869632
TUS	MIROC6	SSP2-4.5	r42i1p1f1	10 years	-0.11274538432597159
TUS	MIROC6	SSP2-4.5	r37i1p1f1	10 years	-0.1130404229925799
TUS	MIROC6	SSP2-4.5	r36i1p1f1	20 years	-0.06687406845980695
TUS	MIROC6	SSP2-4.5	r31i1p1f1	10 years	-0.1129446330741566
TUS	MIROC6	SSP2-4.5	r31i1p1f1	15 years	-0.06700579012253585
TUS	MIROC6	SSP2-4.5	r31i1p1f1	20 years	-0.06616709518944822
TUS	MIROC6	SSP2-4.5	r32i1p1f1	5 years	-0.1528604910779052
TUS	MIROC6	SSP2-4.5	r32i1p1f1	10 years	-0.11439913815711632
TUS	MIROC6	SSP2-4.5	r32i1p1f1	15 years	-0.06904247673452335
TUS	MIROC6	SSP2-4.5	r32i1p1f1	20 years	-0.06714276378492355
TUS	MIROC6	SSP2-4.5	r33i1p1f1	5 years	-0.15499205782611514
TUS	MIROC6	SSP2-4.5	r33i1p1f1	10 years	-0.11262709411401076
TUS	MIROC6	SSP2-4.5	r33i1p1f1	15 years	-0.06808044484836029
TUS	MIROC6	SSP2-4.5	r37i1p1f1	5 years	-0.1352381859244872
TUS	MIROC6	SSP2-4.5	r33i1p1f1	20 years	-0.06643906556780123
TUS	MIROC6	SSP2-4.5	r34i1p1f1	10 years	-0.12149216383918361
TUS	MIROC6	SSP2-4.5	r34i1p1f1	15 years	-0.06979780401098208
TUS	MIROC6	SSP2-4.5	r34i1p1f1	20 years	-0.0681092533146164
TUS	MIROC6	SSP2-4.5	r35i1p1f1	5 years	-0.11493059256378046
TUS	MIROC6	SSP2-4.5	r35i1p1f1	10 years	-0.11046983622159615
TUS	MIROC6	SSP2-4.5	r35i1p1f1	15 years	-0.06836376107958576
TUS	MIROC6	SSP2-4.5	r35i1p1f1	20 years	-0.06624880718268866
TUS	MIROC6	SSP2-4.5	r36i1p1f1	5 years	-0.12486177786887538
TUS	MIROC6	SSP2-4.5	r36i1p1f1	10 years	-0.11508355466199253
TUS	MIROC6	SSP2-4.5	r36i1p1f1	15 years	-0.068533497029503
TUS	MIROC6	SSP2-4.5	r34i1p1f1	5 years	-0.13768464165742672
TUS	MIROC6	SSP2-4.5	r31i1p1f1	5 years	-0.13166277194897022
TUS	MIROC6	SSP2-4.5	r42i1p1f1	15 years	-0.06764670714305712
TUS	MIROC6	SSP2-4.5	r43i1p1f1	5 years	-0.14494289729705942
TUS	MIROC6	SSP2-4.5	r49i1p1f1	20 years	-0.06681324137442869
TUS	MIROC6	SSP2-4.5	r4i1p1f1	5 years	-0.13711681984651422
TUS	MIROC6	SSP2-4.5	r4i1p1f1	10 years	-0.11666503735880286
TUS	MIROC6	SSP2-4.5	r4i1p1f1	15 years	-0.06931929696926449
TUS	MIROC6	SSP2-4.5	r4i1p1f1	20 years	-0.06618496769574904
TUS	MIROC6	SSP2-4.5	r50i1p1f1	5 years	-0.12532164641419002
TUS	MIROC6	SSP2-4.5	r50i1p1f1	10 years	-0.11224765413593264
TUS	MIROC6	SSP2-4.5	r50i1p1f1	15 years	-0.06618577623863442
TUS	MIROC6	SSP2-4.5	r50i1p1f1	20 years	-0.06534389587154271
TUS	MIROC6	SSP2-4.5	r5i1p1f1	5 years	-0.12777769420380877
TUS	MIROC6	SSP2-4.5	r49i1p1f1	15 years	-0.0666877932182279
TUS	MIROC6	SSP2-4.5	r5i1p1f1	10 years	-0.11053817763867486
TUS	MIROC6	SSP2-4.5	r5i1p1f1	20 years	-0.06779164682627814
TUS	MIROC6	SSP2-4.5	r6i1p1f1	5 years	-0.1339790672708915
TUS	MIROC6	SSP2-4.5	r6i1p1f1	10 years	-0.10845680748370332
TUS	MIROC6	SSP2-4.5	r6i1p1f1	15 years	-0.0647547859260523
TUS	MIROC6	SSP2-4.5	r6i1p1f1	20 years	-0.066164009801611
TUS	MIROC6	SSP2-4.5	r7i1p1f1	5 years	-0.13512400153885268
TUS	MIROC6	SSP2-4.5	r7i1p1f1	10 years	-0.11649045285592824
TUS	MIROC6	SSP2-4.5	r7i1p1f1	15 years	-0.06874082253775911
TUS	MIROC6	SSP2-4.5	r7i1p1f1	20 years	-0.0669224585272071
TUS	MIROC6	SSP2-4.5	r8i1p1f1	5 years	-0.12760784151913357
TUS	MIROC6	SSP2-4.5	r5i1p1f1	15 years	-0.06855396913076116
TUS	MIROC6	SSP2-4.5	r42i1p1f1	20 years	-0.06617165087713657
TUS	MIROC6	SSP2-4.5	r49i1p1f1	10 years	-0.10904347500251452
TUS	MIROC6	SSP2-4.5	r48i1p1f1	20 years	-0.06716763190479044
TUS	MIROC6	SSP2-4.5	r43i1p1f1	10 years	-0.11267925171550988
TUS	MIROC6	SSP2-4.5	r43i1p1f1	15 years	-0.06678343881163572
TUS	MIROC6	SSP2-4.5	r43i1p1f1	20 years	-0.06532683083799766
TUS	MIROC6	SSP2-4.5	r44i1p1f1	5 years	-0.12943889795560892
TUS	MIROC6	SSP2-4.5	r44i1p1f1	10 years	-0.11354624845526232
TUS	MIROC6	SSP2-4.5	r44i1p1f1	15 years	-0.06631657224845801
TUS	MIROC6	SSP2-4.5	r44i1p1f1	20 years	-0.06616473346846724
TUS	MIROC6	SSP2-4.5	r45i1p1f1	5 years	-0.12396199552438816
TUS	MIROC6	SSP2-4.5	r45i1p1f1	10 years	-0.11143749181058576
TUS	MIROC6	SSP2-4.5	r45i1p1f1	15 years	-0.0662584048396262
TUS	MIROC6	SSP2-4.5	r49i1p1f1	5 years	-0.13040433658835013
TUS	MIROC6	SSP2-4.5	r45i1p1f1	20 years	-0.06437455984686356
TUS	MIROC6	SSP2-4.5	r46i1p1f1	10 years	-0.1181298239943284
TUS	MIROC6	SSP2-4.5	r46i1p1f1	15 years	-0.06806144852811491
TUS	MIROC6	SSP2-4.5	r46i1p1f1	20 years	-0.06541345989709087
TUS	MIROC6	SSP2-4.5	r47i1p1f1	5 years	-0.15080102906527204
TUS	MIROC6	SSP2-4.5	r47i1p1f1	10 years	-0.11199742184547548
TUS	MIROC6	SSP2-4.5	r47i1p1f1	15 years	-0.06786672690252595
TUS	MIROC6	SSP2-4.5	r47i1p1f1	20 years	-0.06703658714838728
TUS	MIROC6	SSP2-4.5	r48i1p1f1	5 years	-0.12274989670162313
TUS	MIROC6	SSP2-4.5	r48i1p1f1	10 years	-0.11098505867119604
TUS	MIROC6	SSP2-4.5	r48i1p1f1	15 years	-0.06839149956751658
TUS	MIROC6	SSP2-4.5	r46i1p1f1	5 years	-0.13262022934388826
TUS	MIROC6	SSP2-4.5	r8i1p1f1	10 years	-0.10916048435439
TUS	MIROC6	SSP2-4.5	r30i1p1f1	20 years	-0.06600666112447354
TUS	MIROC6	SSP2-4.5	r30i1p1f1	10 years	-0.11356398275676294
TUS	MIROC6	SSP2-4.5	r13i1p1f1	15 years	-0.06986638455972087
TUS	MIROC6	SSP2-4.5	r13i1p1f1	20 years	-0.06677450680544637
TUS	MIROC6	SSP2-4.5	r14i1p1f1	5 years	-0.144227211683031
TUS	MIROC6	SSP2-4.5	r14i1p1f1	10 years	-0.1151542257581191
TUS	MIROC6	SSP2-4.5	r14i1p1f1	15 years	-0.07012843667574405
TUS	MIROC6	SSP2-4.5	r14i1p1f1	20 years	-0.06785773369581942
TUS	MIROC6	SSP2-4.5	r15i1p1f1	5 years	-0.12939743080512187
TUS	MIROC6	SSP2-4.5	r15i1p1f1	10 years	-0.11545875830647347
TUS	MIROC6	SSP2-4.5	r15i1p1f1	15 years	-0.06675898793542559
TUS	MIROC6	SSP2-4.5	r15i1p1f1	20 years	-0.06497191905107341
TUS	MIROC6	SSP2-4.5	r13i1p1f1	10 years	-0.11582463259289164
TUS	MIROC6	SSP2-4.5	r16i1p1f1	5 years	-0.1162057380120217
TUS	MIROC6	SSP2-4.5	r16i1p1f1	15 years	-0.06707408342354891
TUS	MIROC6	SSP2-4.5	r16i1p1f1	20 years	-0.06538380101428036
TUS	MIROC6	SSP2-4.5	r17i1p1f1	5 years	-0.13632428354198964
TUS	MIROC6	SSP2-4.5	r17i1p1f1	10 years	-0.11718944483083973
TUS	MIROC6	SSP2-4.5	r17i1p1f1	15 years	-0.07033671060390378
TUS	MIROC6	SSP2-4.5	r17i1p1f1	20 years	-0.06663114597256206
TUS	MIROC6	SSP2-4.5	r18i1p1f1	5 years	-0.13685278373872053
TUS	MIROC6	SSP2-4.5	r18i1p1f1	10 years	-0.11418130843137257
TUS	MIROC6	SSP2-4.5	r18i1p1f1	15 years	-0.06868145990979795
TUS	MIROC6	SSP2-4.5	r18i1p1f1	20 years	-0.06776088211986706
TUS	MIROC6	SSP2-4.5	r16i1p1f1	10 years	-0.10651711730824762
TUS	MIROC6	SSP2-4.5	r19i1p1f1	5 years	-0.1458044340550714
TUS	MIROC6	SSP2-4.5	r13i1p1f1	5 years	-0.1353809874613546
TUS	MIROC6	SSP2-4.5	r12i1p1f1	15 years	-0.06654635251779928
TUS	EC-Earth3	SSP2-4.5	r108i1p1f1	5 years	-0.10281213163178791
TUS	MIROC6	SSP1-1.9	r7i1p1f1	10 years	-0.079511421617057
TUS	MIROC6	SSP1-1.9	r7i1p1f1	15 years	-0.029796948435231885
TUS	MIROC6	SSP1-1.9	r7i1p1f1	20 years	-0.023389329334260658
TUS	MIROC6	SSP1-1.9	r8i1p1f1	5 years	-0.10214890107442898
TUS	MIROC6	SSP1-1.9	r8i1p1f1	10 years	-0.07756840467958438
TUS	MIROC6	SSP1-1.9	r8i1p1f1	15 years	-0.02928837550779387
TUS	MIROC6	SSP1-1.9	r8i1p1f1	20 years	-0.024413063073522853
TUS	MIROC6	SSP1-1.9	r9i1p1f1	5 years	-0.0826268695833278
TUS	MIROC6	SSP1-1.9	r9i1p1f1	10 years	-0.0749795872557005
TUS	MIROC6	SSP2-4.5	r12i1p1f1	20 years	-0.06511138026891738
TUS	MIROC6	SSP1-1.9	r9i1p1f1	15 years	-0.028227577916399984
TUS	MIROC6	SSP2-4.5	r10i1p1f1	5 years	-0.13033078171083048
TUS	MIROC6	SSP2-4.5	r10i1p1f1	10 years	-0.11342004885337706
TUS	MIROC6	SSP2-4.5	r10i1p1f1	15 years	-0.06883484528192595
TUS	MIROC6	SSP2-4.5	r10i1p1f1	20 years	-0.06686315635456586
TUS	MIROC6	SSP2-4.5	r11i1p1f1	5 years	-0.1585787907015032
TUS	MIROC6	SSP2-4.5	r11i1p1f1	10 years	-0.11727455743269302
TUS	MIROC6	SSP2-4.5	r11i1p1f1	15 years	-0.06884457341116205
TUS	MIROC6	SSP2-4.5	r11i1p1f1	20 years	-0.0663835985638478
TUS	MIROC6	SSP2-4.5	r12i1p1f1	5 years	-0.14669477476882378
TUS	MIROC6	SSP2-4.5	r12i1p1f1	10 years	-0.1124118745279094
TUS	MIROC6	SSP1-1.9	r9i1p1f1	20 years	-0.021790267915133252
TUS	MIROC6	SSP2-4.5	r30i1p1f1	15 years	-0.06811833657484974
TUS	MIROC6	SSP2-4.5	r19i1p1f1	10 years	-0.11232466793927763
TUS	MIROC6	SSP2-4.5	r19i1p1f1	20 years	-0.06620530932669444
TUS	MIROC6	SSP2-4.5	r25i1p1f1	20 years	-0.06519555044045276
TUS	MIROC6	SSP2-4.5	r26i1p1f1	5 years	-0.1244602379285908
TUS	MIROC6	SSP2-4.5	r26i1p1f1	10 years	-0.10869162958507146
TUS	MIROC6	SSP2-4.5	r26i1p1f1	15 years	-0.06822700134593589
TUS	MIROC6	SSP2-4.5	r26i1p1f1	20 years	-0.06653550295953305
TUS	MIROC6	SSP2-4.5	r27i1p1f1	5 years	-0.14907390556626865
TUS	MIROC6	SSP2-4.5	r27i1p1f1	10 years	-0.1168939254761378
TUS	MIROC6	SSP2-4.5	r27i1p1f1	15 years	-0.06785962105119257
TUS	MIROC6	SSP2-4.5	r27i1p1f1	20 years	-0.066203498177691
TUS	MIROC6	SSP2-4.5	r28i1p1f1	5 years	-0.13101028565336606
TUS	MIROC6	SSP2-4.5	r25i1p1f1	15 years	-0.06662018004505765
TUS	MIROC6	SSP2-4.5	r28i1p1f1	10 years	-0.11188471114040897
TUS	MIROC6	SSP2-4.5	r28i1p1f1	20 years	-0.0668026507458801
TUS	MIROC6	SSP2-4.5	r29i1p1f1	5 years	-0.12879009964448188
TUS	MIROC6	SSP2-4.5	r29i1p1f1	10 years	-0.11045936279287417
TUS	MIROC6	SSP2-4.5	r29i1p1f1	15 years	-0.06551417705504678
TUS	MIROC6	SSP2-4.5	r29i1p1f1	20 years	-0.06635782071635982
TUS	MIROC6	SSP2-4.5	r2i1p1f1	5 years	-0.1406753145345391
TUS	MIROC6	SSP2-4.5	r2i1p1f1	10 years	-0.11105951589767746
TUS	MIROC6	SSP2-4.5	r2i1p1f1	15 years	-0.06660104470528136
TUS	MIROC6	SSP2-4.5	r2i1p1f1	20 years	-0.06619492755597037
TUS	MIROC6	SSP2-4.5	r30i1p1f1	5 years	-0.1436054279543356
TUS	MIROC6	SSP2-4.5	r28i1p1f1	15 years	-0.06776735447623422
TUS	MIROC6	SSP2-4.5	r19i1p1f1	15 years	-0.06716629923307775
TUS	MIROC6	SSP2-4.5	r25i1p1f1	10 years	-0.11125801344573633
TUS	MIROC6	SSP2-4.5	r24i1p1f1	20 years	-0.06575268364958077
TUS	MIROC6	SSP2-4.5	r1i1p1f1	5 years	-0.1433102715665882
TUS	MIROC6	SSP2-4.5	r1i1p1f1	10 years	-0.11367575247304731
TUS	MIROC6	SSP2-4.5	r1i1p1f1	15 years	-0.06853197761358913
TUS	MIROC6	SSP2-4.5	r1i1p1f1	20 years	-0.0683375554606236
TUS	MIROC6	SSP2-4.5	r20i1p1f1	5 years	-0.12046154272313175
TUS	MIROC6	SSP2-4.5	r20i1p1f1	10 years	-0.11252991114254184
TUS	MIROC6	SSP2-4.5	r20i1p1f1	20 years	-0.06648573402373469
TUS	MIROC6	SSP2-4.5	r21i1p1f1	5 years	-0.1415506110962582
TUS	MIROC6	SSP2-4.5	r21i1p1f1	10 years	-0.11130948697164886
TUS	MIROC6	SSP2-4.5	r21i1p1f1	15 years	-0.064725219247607
TUS	MIROC6	SSP2-4.5	r25i1p1f1	5 years	-0.11645665347650436
TUS	MIROC6	SSP2-4.5	r21i1p1f1	20 years	-0.06460127436148849
TUS	MIROC6	SSP2-4.5	r22i1p1f1	10 years	-0.12065551136916927
TUS	MIROC6	SSP2-4.5	r22i1p1f1	15 years	-0.07100050090479958
TUS	MIROC6	SSP2-4.5	r22i1p1f1	20 years	-0.06802758758724799
TUS	MIROC6	SSP2-4.5	r23i1p1f1	5 years	-0.1397422597217883
TUS	MIROC6	SSP2-4.5	r23i1p1f1	10 years	-0.11310178627866156
TUS	MIROC6	SSP2-4.5	r23i1p1f1	15 years	-0.06875024974349953
TUS	MIROC6	SSP2-4.5	r23i1p1f1	20 years	-0.06710281042931504
TUS	MIROC6	SSP2-4.5	r24i1p1f1	5 years	-0.1584643036786787
TUS	MIROC6	SSP2-4.5	r24i1p1f1	10 years	-0.11262633845224
TUS	MIROC6	SSP2-4.5	r24i1p1f1	15 years	-0.06827094036282932
TUS	MIROC6	SSP2-4.5	r22i1p1f1	5 years	-0.1391106281384907
TUS	MIROC6	SSP2-4.5	r8i1p1f1	15 years	-0.06668330695901789
TUS	MIROC6	SSP2-4.5	r20i1p1f1	15 years	-0.06775488047754245
TUS	MIROC6	SSP2-4.5	r9i1p1f1	5 years	-0.13052580746280854
TUS	MIROC6	SSP3-7.0	r3i1p1f1	5 years	-0.15431861257102641
TUS	MIROC6	SSP3-7.0	r3i1p1f1	10 years	-0.12525830339360947
TUS	MIROC6	SSP3-7.0	r3i1p1f1	15 years	-0.08399621036614267
TUS	MIROC6	SSP3-7.0	r3i1p1f1	20 years	-0.08438998644360891
TUS	MIROC6	SSP3-7.0	r40i1p1f1	5 years	-0.13490890025746297
TUS	MIROC6	SSP3-7.0	r40i1p1f1	10 years	-0.12497002725739217
TUS	MIROC6	SSP3-7.0	r40i1p1f1	15 years	-0.08522170383199179
TUS	MIROC6	SSP3-7.0	r40i1p1f1	20 years	-0.08497886227280031
TUS	MIROC6	SSP3-7.0	r41i1p1f1	5 years	-0.12389536844547422
TUS	MIROC6	SSP3-7.0	r41i1p1f1	10 years	-0.12510807762705003
TUS	MIROC6	SSP3-7.0	r39i1p1f1	20 years	-0.0846474252940666
TUS	MIROC6	SSP3-7.0	r41i1p1f1	15 years	-0.082648133383884
TUS	MIROC6	SSP3-7.0	r42i1p1f1	5 years	-0.1277508265934671
TUS	MIROC6	SSP3-7.0	r42i1p1f1	10 years	-0.12300288710207394
TUS	MIROC6	SSP3-7.0	r42i1p1f1	15 years	-0.08696155100295551
TUS	MIROC6	SSP3-7.0	r42i1p1f1	20 years	-0.08584377487860488
TUS	MIROC6	SSP3-7.0	r43i1p1f1	5 years	-0.1391069414987868
TUS	MIROC6	SSP3-7.0	r43i1p1f1	10 years	-0.1246404118988034
TUS	MIROC6	SSP3-7.0	r43i1p1f1	15 years	-0.08089414383145684
TUS	MIROC6	SSP3-7.0	r43i1p1f1	20 years	-0.0834824634100046
TUS	MIROC6	SSP3-7.0	r44i1p1f1	5 years	-0.17251925870871787
TUS	MIROC6	SSP3-7.0	r44i1p1f1	10 years	-0.12551185010587274
TUS	MIROC6	SSP3-7.0	r41i1p1f1	20 years	-0.08263209788772181
TUS	MIROC6	SSP3-7.0	r44i1p1f1	15 years	-0.08412932966992667
TUS	MIROC6	SSP3-7.0	r39i1p1f1	15 years	-0.08610776696718654
TUS	MIROC6	SSP3-7.0	r39i1p1f1	5 years	-0.14773454568032493
TUS	MIROC6	SSP3-7.0	r33i1p1f1	15 years	-0.08339294859568633
TUS	MIROC6	SSP3-7.0	r33i1p1f1	20 years	-0.08511647173680234
TUS	MIROC6	SSP3-7.0	r34i1p1f1	5 years	-0.14441512606668994
TUS	MIROC6	SSP3-7.0	r34i1p1f1	10 years	-0.12901939793007353
TUS	MIROC6	SSP3-7.0	r34i1p1f1	15 years	-0.08445725222681426
TUS	MIROC6	SSP3-7.0	r34i1p1f1	20 years	-0.08542125443253493
TUS	MIROC6	SSP3-7.0	r35i1p1f1	5 years	-0.15024964986831152
TUS	MIROC6	SSP3-7.0	r35i1p1f1	10 years	-0.1291057067362603
TUS	MIROC6	SSP3-7.0	r35i1p1f1	15 years	-0.08732501858305323
TUS	MIROC6	SSP3-7.0	r35i1p1f1	20 years	-0.0866237395378971
TUS	MIROC6	SSP3-7.0	r39i1p1f1	10 years	-0.1259862060230827
TUS	MIROC6	SSP3-7.0	r36i1p1f1	5 years	-0.14905519536498277
TUS	MIROC6	SSP3-7.0	r36i1p1f1	15 years	-0.08532422427305711
TUS	MIROC6	SSP3-7.0	r36i1p1f1	20 years	-0.08573319812747962
TUS	MIROC6	SSP3-7.0	r37i1p1f1	5 years	-0.13143939266969654
TUS	MIROC6	SSP3-7.0	r37i1p1f1	10 years	-0.12498748673705842
TUS	MIROC6	SSP3-7.0	r37i1p1f1	15 years	-0.0837260937501272
TUS	MIROC6	SSP3-7.0	r37i1p1f1	20 years	-0.08441844044038824
TUS	MIROC6	SSP3-7.0	r38i1p1f1	5 years	-0.14985050330077457
TUS	MIROC6	SSP3-7.0	r38i1p1f1	10 years	-0.13032748672717423
TUS	MIROC6	SSP3-7.0	r38i1p1f1	15 years	-0.08543617088441917
TUS	MIROC6	SSP3-7.0	r38i1p1f1	20 years	-0.08584327147659714
TUS	MIROC6	SSP3-7.0	r36i1p1f1	10 years	-0.12641973913259205
TUS	MIROC6	SSP3-7.0	r33i1p1f1	10 years	-0.12445009666110629
TUS	MIROC6	SSP3-7.0	r44i1p1f1	20 years	-0.08590698306520181
TUS	MIROC6	SSP3-7.0	r45i1p1f1	10 years	-0.12783637570770057
TUS	MIROC6	SSP3-7.0	r5i1p1f1	10 years	-0.12484439734978992
TUS	MIROC6	SSP3-7.0	r5i1p1f1	15 years	-0.08606738729139218
TUS	MIROC6	SSP3-7.0	r5i1p1f1	20 years	-0.08561343723995896
TUS	MIROC6	SSP3-7.0	r6i1p1f1	5 years	-0.12065539989938259
TUS	MIROC6	SSP3-7.0	r6i1p1f1	10 years	-0.12508237991888224
TUS	MIROC6	SSP3-7.0	r6i1p1f1	15 years	-0.08339550903862078
TUS	MIROC6	SSP3-7.0	r6i1p1f1	20 years	-0.08463842205573288
TUS	MIROC6	SSP3-7.0	r7i1p1f1	5 years	-0.13819639738613318
TUS	MIROC6	SSP3-7.0	r7i1p1f1	10 years	-0.12740398843690207
TUS	MIROC6	SSP3-7.0	r7i1p1f1	15 years	-0.08675506669747556
TUS	MIROC6	SSP3-7.0	r5i1p1f1	5 years	-0.13575433746536023
TUS	MIROC6	SSP3-7.0	r7i1p1f1	20 years	-0.08673287907195225
TUS	MIROC6	SSP3-7.0	r8i1p1f1	10 years	-0.12354083758241807
TUS	MIROC6	SSP3-7.0	r8i1p1f1	15 years	-0.08836497594456318
TUS	MIROC6	SSP3-7.0	r8i1p1f1	20 years	-0.08658041807633456
TUS	MIROC6	SSP3-7.0	r9i1p1f1	5 years	-0.14898017797045499
TUS	MIROC6	SSP3-7.0	r9i1p1f1	10 years	-0.12877120203245188
TUS	MIROC6	SSP3-7.0	r9i1p1f1	15 years	-0.08600152055207692
TUS	MIROC6	SSP3-7.0	r9i1p1f1	20 years	-0.08641301188211567
TUS	EC-Earth3	SSP2-4.5	r107i1p1f1	10 years	-0.10697048698128209
TUS	MIROC6	SSP2-4.5	r8i1p1f1	20 years	-0.06589990106158794
TUS	EC-Earth3	SSP2-4.5	r107i1p1f1	15 years	-0.0796257707417983
TUS	MIROC6	SSP3-7.0	r8i1p1f1	5 years	-0.15395118068407498
TUS	MIROC6	SSP3-7.0	r45i1p1f1	5 years	-0.1471417771917345
TUS	MIROC6	SSP3-7.0	r50i1p1f1	20 years	-0.08581201677514957
TUS	MIROC6	SSP3-7.0	r50i1p1f1	10 years	-0.12373305233196441
TUS	MIROC6	SSP3-7.0	r45i1p1f1	15 years	-0.0848027348236681
TUS	MIROC6	SSP3-7.0	r45i1p1f1	20 years	-0.08427926948678481
TUS	MIROC6	SSP3-7.0	r46i1p1f1	5 years	-0.14060539157351856
TUS	MIROC6	SSP3-7.0	r46i1p1f1	10 years	-0.1268005471328498
TUS	MIROC6	SSP3-7.0	r46i1p1f1	15 years	-0.08652828155948425
TUS	MIROC6	SSP3-7.0	r46i1p1f1	20 years	-0.08707220755096644
TUS	MIROC6	SSP3-7.0	r47i1p1f1	5 years	-0.15129024783724107
TUS	MIROC6	SSP3-7.0	r47i1p1f1	10 years	-0.12461447858968332
TUS	MIROC6	SSP3-7.0	r47i1p1f1	15 years	-0.08573276349949238
TUS	MIROC6	SSP3-7.0	r47i1p1f1	20 years	-0.08522238073694895
TUS	MIROC6	SSP3-7.0	r50i1p1f1	15 years	-0.08465546071176583
TUS	MIROC6	SSP3-7.0	r48i1p1f1	5 years	-0.15840862112301013
TUS	MIROC6	SSP3-7.0	r48i1p1f1	15 years	-0.08587067926897264
TUS	MIROC6	SSP3-7.0	r48i1p1f1	20 years	-0.0845749212166852
TUS	MIROC6	SSP3-7.0	r49i1p1f1	5 years	-0.16302779302557724
TUS	MIROC6	SSP3-7.0	r49i1p1f1	10 years	-0.1310563412307481
TUS	MIROC6	SSP3-7.0	r49i1p1f1	15 years	-0.08793974728754493
TUS	MIROC6	SSP3-7.0	r4i1p1f1	5 years	-0.12967213851773068
TUS	MIROC6	SSP3-7.0	r4i1p1f1	10 years	-0.1279419620192598
TUS	MIROC6	SSP3-7.0	r4i1p1f1	15 years	-0.08558329055320114
TUS	MIROC6	SSP3-7.0	r4i1p1f1	20 years	-0.0860614514307578
TUS	MIROC6	SSP3-7.0	r50i1p1f1	5 years	-0.13421648856862875
TUS	MIROC6	SSP3-7.0	r48i1p1f1	10 years	-0.1256737122826313
TUS	MIROC6	SSP3-7.0	r33i1p1f1	5 years	-0.14427097833115568
TUS	MIROC6	SSP3-7.0	r49i1p1f1	20 years	-0.08695704269836577
TUS	MIROC6	SSP3-7.0	r32i1p1f1	15 years	-0.08316333194052042
TUS	MIROC6	SSP3-7.0	r16i1p1f1	5 years	-0.13317291875737566
TUS	MIROC6	SSP3-7.0	r16i1p1f1	10 years	-0.12492301247434968
TUS	MIROC6	SSP3-7.0	r16i1p1f1	15 years	-0.08444466635723506
TUS	MIROC6	SSP3-7.0	r16i1p1f1	20 years	-0.08457001955907523
TUS	MIROC6	SSP3-7.0	r17i1p1f1	5 years	-0.1546834654034484
TUS	MIROC6	SSP3-7.0	r17i1p1f1	10 years	-0.12889682221579585
TUS	MIROC6	SSP3-7.0	r17i1p1f1	15 years	-0.08566368117327991
TUS	MIROC6	SSP3-7.0	r17i1p1f1	20 years	-0.08648654872974344
TUS	MIROC6	SSP3-7.0	r18i1p1f1	5 years	-0.14910727880656224
TUS	MIROC6	SSP3-7.0	r18i1p1f1	10 years	-0.12870705665910398
TUS	MIROC6	SSP3-7.0	r15i1p1f1	20 years	-0.08371849552997562
TUS	MIROC6	SSP3-7.0	r18i1p1f1	15 years	-0.08622749470165242
TUS	MIROC6	SSP3-7.0	r19i1p1f1	5 years	-0.15343075342126156
TUS	MIROC6	SSP3-7.0	r19i1p1f1	10 years	-0.12643097021855867
TUS	MIROC6	SSP3-7.0	r19i1p1f1	15 years	-0.08403983343499186
TUS	MIROC6	SSP3-7.0	r19i1p1f1	20 years	-0.08489113046913595
TUS	MIROC6	SSP3-7.0	r1i1p1f1	5 years	-0.1406856602075834
TUS	MIROC6	SSP3-7.0	r1i1p1f1	10 years	-0.12115427168838948
TUS	MIROC6	SSP3-7.0	r1i1p1f1	15 years	-0.08412891351824062
TUS	MIROC6	SSP3-7.0	r1i1p1f1	20 years	-0.08435953906036366
TUS	MIROC6	SSP3-7.0	r20i1p1f1	5 years	-0.1331112473846787
TUS	MIROC6	SSP3-7.0	r20i1p1f1	10 years	-0.1300644194845442
TUS	MIROC6	SSP3-7.0	r18i1p1f1	20 years	-0.08679173313197816
TUS	MIROC6	SSP3-7.0	r15i1p1f1	15 years	-0.08389336234849572
TUS	MIROC6	SSP3-7.0	r15i1p1f1	10 years	-0.1244002099955918
TUS	MIROC6	SSP3-7.0	r15i1p1f1	5 years	-0.1407848900432697
TUS	MIROC6	SSP2-4.5	r9i1p1f1	10 years	-0.11464482177924762
TUS	MIROC6	SSP2-4.5	r9i1p1f1	15 years	-0.0684812498126614
TUS	MIROC6	SSP3-7.0	r32i1p1f1	20 years	-0.08463411401020442
TUS	MIROC6	SSP2-4.5	r9i1p1f1	20 years	-0.06646959337210422
TUS	MIROC6	SSP3-7.0	r10i1p1f1	5 years	-0.1601892246365452
TUS	MIROC6	SSP3-7.0	r10i1p1f1	10 years	-0.1282810550827497
TUS	MIROC6	SSP3-7.0	r10i1p1f1	15 years	-0.08517694133896347
TUS	MIROC6	SSP3-7.0	r10i1p1f1	20 years	-0.085854259658298
TUS	MIROC6	SSP3-7.0	r11i1p1f1	5 years	-0.13970373947520046
TUS	MIROC6	SSP3-7.0	r11i1p1f1	10 years	-0.12247896173352152
TUS	MIROC6	SSP3-7.0	r11i1p1f1	15 years	-0.08317977441654827
TUS	MIROC6	SSP3-7.0	r11i1p1f1	20 years	-0.08346843979547915
TUS	MIROC6	SSP3-7.0	r12i1p1f1	5 years	-0.16119106693427057
TUS	MIROC6	SSP3-7.0	r12i1p1f1	10 years	-0.1258597779724286
TUS	MIROC6	SSP3-7.0	r12i1p1f1	15 years	-0.08584768440348946
TUS	MIROC6	SSP3-7.0	r12i1p1f1	20 years	-0.08672284253889818
TUS	MIROC6	SSP3-7.0	r13i1p1f1	5 years	-0.15910829012325395
TUS	MIROC6	SSP3-7.0	r13i1p1f1	10 years	-0.13006029501143582
TUS	MIROC6	SSP3-7.0	r13i1p1f1	20 years	-0.08496965640238455
TUS	MIROC6	SSP3-7.0	r14i1p1f1	5 years	-0.15427913463729795
TUS	MIROC6	SSP3-7.0	r14i1p1f1	10 years	-0.1253654264667179
TUS	MIROC6	SSP3-7.0	r14i1p1f1	15 years	-0.08260796441603882
TUS	MIROC6	SSP3-7.0	r14i1p1f1	20 years	-0.08506500166540383
TUS	MIROC6	SSP3-7.0	r20i1p1f1	15 years	-0.08497618323447245
TUS	MIROC6	SSP3-7.0	r21i1p1f1	5 years	-0.1356446442637349
TUS	MIROC6	SSP3-7.0	r13i1p1f1	15 years	-0.08323652049263665
TUS	MIROC6	SSP3-7.0	r21i1p1f1	15 years	-0.08597257186390306
TUS	MIROC6	SSP3-7.0	r28i1p1f1	5 years	-0.13323809927400418
TUS	MIROC6	SSP3-7.0	r28i1p1f1	10 years	-0.12564704285948064
TUS	MIROC6	SSP3-7.0	r28i1p1f1	15 years	-0.08473076207268741
TUS	MIROC6	SSP3-7.0	r28i1p1f1	20 years	-0.0843625176417946
TUS	MIROC6	SSP3-7.0	r29i1p1f1	5 years	-0.16184928789297715
TUS	MIROC6	SSP3-7.0	r29i1p1f1	10 years	-0.13285296160286075
TUS	MIROC6	SSP3-7.0	r29i1p1f1	15 years	-0.08897714200047194
TUS	MIROC6	SSP3-7.0	r29i1p1f1	20 years	-0.08638029302174603
TUS	MIROC6	SSP3-7.0	r2i1p1f1	5 years	-0.15403673094428427
TUS	MIROC6	SSP3-7.0	r2i1p1f1	10 years	-0.12891904698023185
TUS	MIROC6	SSP3-7.0	r27i1p1f1	20 years	-0.08671282984892435
TUS	MIROC6	SSP3-7.0	r2i1p1f1	15 years	-0.08633582481329367
TUS	MIROC6	SSP3-7.0	r30i1p1f1	10 years	-0.12364586439162785
TUS	MIROC6	SSP3-7.0	r30i1p1f1	15 years	-0.08472143396968222
TUS	MIROC6	SSP3-7.0	r30i1p1f1	20 years	-0.08468810543297793
TUS	MIROC6	SSP3-7.0	r31i1p1f1	5 years	-0.15612365607002232
TUS	MIROC6	SSP3-7.0	r31i1p1f1	10 years	-0.12876964328701498
TUS	MIROC6	SSP3-7.0	r31i1p1f1	15 years	-0.08800967084980513
TUS	MIROC6	SSP3-7.0	r21i1p1f1	10 years	-0.1279555221181187
TUS	MIROC6	SSP3-7.0	r32i1p1f1	10 years	-0.12247251834013333
TUS	MIROC6	SSP3-7.0	r32i1p1f1	5 years	-0.13011456365267407
TUS	MIROC6	SSP3-7.0	r31i1p1f1	20 years	-0.08606329878400514
TUS	MIROC6	SSP3-7.0	r30i1p1f1	5 years	-0.13141848949560994
TUS	MIROC6	SSP3-7.0	r27i1p1f1	15 years	-0.09052584532477406
TUS	MIROC6	SSP3-7.0	r2i1p1f1	20 years	-0.08585403822092115
TUS	MIROC6	SSP3-7.0	r27i1p1f1	5 years	-0.1599444282927152
TUS	MIROC6	SSP3-7.0	r22i1p1f1	15 years	-0.0853734565023031
TUS	MIROC6	SSP3-7.0	r22i1p1f1	5 years	-0.14497096394384812
TUS	MIROC6	SSP3-7.0	r27i1p1f1	10 years	-0.12952173261661323
TUS	MIROC6	SSP3-7.0	r21i1p1f1	20 years	-0.08539183857539408
TUS	MIROC6	SSP3-7.0	r22i1p1f1	20 years	-0.08455426839641819
TUS	MIROC6	SSP3-7.0	r23i1p1f1	5 years	-0.15934984138686162
TUS	MIROC6	SSP3-7.0	r23i1p1f1	10 years	-0.12630337105429773
TUS	MIROC6	SSP3-7.0	r23i1p1f1	20 years	-0.08486822481468671
TUS	MIROC6	SSP3-7.0	r24i1p1f1	5 years	-0.15550703711831204
TUS	MIROC6	SSP3-7.0	r24i1p1f1	10 years	-0.1323056231241649
TUS	MIROC6	SSP3-7.0	r24i1p1f1	15 years	-0.08912476108851257
TUS	MIROC6	SSP3-7.0	r23i1p1f1	15 years	-0.08579497878570612
TUS	MIROC6	SSP3-7.0	r25i1p1f1	5 years	-0.15609775630110223
TUS	MIROC6	SSP3-7.0	r26i1p1f1	20 years	-0.08688862663351708
TUS	MIROC6	SSP3-7.0	r26i1p1f1	15 years	-0.08682101072641117
TUS	MIROC6	SSP3-7.0	r26i1p1f1	10 years	-0.12895487968601158
TUS	MIROC6	SSP3-7.0	r26i1p1f1	5 years	-0.14590046119955957
TUS	MIROC6	SSP3-7.0	r24i1p1f1	20 years	-0.08666523350405986
TUS	MIROC6	SSP3-7.0	r25i1p1f1	20 years	-0.08512679497480986
TUS	MIROC6	SSP3-7.0	r22i1p1f1	10 years	-0.12532220816026043
TUS	MIROC6	SSP3-7.0	r25i1p1f1	15 years	-0.08677500308425903
TUS	MIROC6	SSP3-7.0	r25i1p1f1	10 years	-0.12663816519225482
TMS	MIROC6	SSP1-1.9	r8i1p1f1	20 years	-0.019553649580975607
TMS	MIROC6	SSP2-4.5	r11i1p1f1	5 years	-0.13288574775359052
TMS	MIROC6	SSP1-1.9	r8i1p1f1	10 years	-0.0616320487561006
TMS	MIROC6	SSP2-4.5	r10i1p1f1	20 years	-0.05534798245551029
TMS	MIROC6	SSP2-4.5	r10i1p1f1	15 years	-0.056965814973413534
TMS	MIROC6	SSP2-4.5	r10i1p1f1	10 years	-0.0944829792083991
TMS	MIROC6	SSP1-1.9	r8i1p1f1	15 years	-0.022679752337300026
TMS	MIROC6	SSP2-4.5	r10i1p1f1	5 years	-0.10474632347199134
TMS	MIROC6	SSP1-1.9	r9i1p1f1	20 years	-0.016541702376028797
TMS	MIROC6	SSP2-4.5	r11i1p1f1	10 years	-0.09652473694940382
TMS	MIROC6	SSP1-1.9	r9i1p1f1	10 years	-0.05785459412463115
TMS	MIROC6	SSP1-1.9	r9i1p1f1	5 years	-0.05018407330245509
TMS	MIROC6	SSP1-1.9	r7i1p1f1	20 years	-0.017665268230977693
TMS	MIROC6	SSP1-1.9	r8i1p1f1	5 years	-0.07350436361094807
TMS	MIROC6	SSP1-1.9	r9i1p1f1	15 years	-0.019914781990324162
TMS	MIROC6	SSP2-4.5	r13i1p1f1	10 years	-0.09635963953436345
TMS	MIROC6	SSP2-4.5	r11i1p1f1	20 years	-0.054484408585001066
TMS	MIROC6	SSP2-4.5	r15i1p1f1	10 years	-0.09468394035778209
TMS	MIROC6	SSP2-4.5	r15i1p1f1	5 years	-0.09593258405381277
TMS	MIROC6	SSP2-4.5	r14i1p1f1	20 years	-0.05540434089355449
TMS	MIROC6	SSP1-1.9	r7i1p1f1	15 years	-0.022043014951739184
TMS	MIROC6	SSP2-4.5	r15i1p1f1	15 years	-0.0544324639863371
TMS	MIROC6	SSP2-4.5	r14i1p1f1	15 years	-0.05858053996671474
TMS	MIROC6	SSP2-4.5	r14i1p1f1	10 years	-0.0949894935802175
TMS	MIROC6	SSP2-4.5	r14i1p1f1	5 years	-0.12336283529497792
TMS	MIROC6	SSP2-4.5	r13i1p1f1	20 years	-0.05500612581661834
TMS	MIROC6	SSP2-4.5	r13i1p1f1	15 years	-0.05844996323381467
TMS	MIROC6	SSP2-4.5	r13i1p1f1	5 years	-0.11040422960597596
TMS	MIROC6	SSP2-4.5	r12i1p1f1	20 years	-0.053185364778912135
TMS	MIROC6	SSP2-4.5	r12i1p1f1	15 years	-0.055014304386720676
TMS	MIROC6	SSP2-4.5	r12i1p1f1	10 years	-0.0925766666357955
TMS	MIROC6	SSP2-4.5	r12i1p1f1	5 years	-0.12055761393157526
TMS	MIROC6	SSP2-4.5	r11i1p1f1	15 years	-0.057015412947590445
TMS	MIROC6	SSP1-1.9	r7i1p1f1	10 years	-0.061192692599431706
TMS	MIROC6	SSP1-1.9	r48i1p1f1	20 years	-0.0173671859101736
TMS	MIROC6	SSP1-1.9	r6i1p1f1	20 years	-0.0159025521944584
TMS	MIROC6	SSP1-1.9	r48i1p1f1	15 years	-0.021908581784146817
TMS	MIROC6	SSP1-1.9	r48i1p1f1	10 years	-0.06325596488860842
TMS	MIROC6	SSP1-1.9	r48i1p1f1	5 years	-0.094726550244215
TMS	MIROC6	SSP1-1.9	r47i1p1f1	20 years	-0.014905606771823007
TMS	MIROC6	SSP1-1.9	r47i1p1f1	15 years	-0.02118624225495326
TMS	MIROC6	SSP1-1.9	r47i1p1f1	10 years	-0.06403553329273477
TMS	MIROC6	SSP1-1.9	r47i1p1f1	5 years	-0.08568023961962581
TMS	MIROC6	SSP1-1.9	r46i1p1f1	20 years	-0.016822025979955635
TMS	MIROC6	SSP1-1.9	r46i1p1f1	15 years	-0.02265656106571013
TMS	MIROC6	SSP1-1.9	r46i1p1f1	10 years	-0.06026727438166714
TMS	MIROC6	SSP1-1.9	r46i1p1f1	5 years	-0.09272005671067803
TMS	MIROC6	SSP1-1.9	r45i1p1f1	10 years	-0.06139017957577956
TMS	MIROC6	SSP2-4.5	r15i1p1f1	20 years	-0.05233995976747841
TMS	MIROC6	SSP1-1.9	r45i1p1f1	20 years	-0.015422359869803367
TMS	MIROC6	SSP1-1.9	r45i1p1f1	15 years	-0.018704835432864237
TMS	MIROC6	SSP1-1.9	r49i1p1f1	5 years	-0.09596755639082347
TMS	MIROC6	SSP1-1.9	r7i1p1f1	5 years	-0.08165484207271732
TMS	MIROC6	SSP1-1.9	r49i1p1f1	10 years	-0.06693435529979073
TMS	MIROC6	SSP1-1.9	r49i1p1f1	20 years	-0.017452196740598398
TMS	MIROC6	SSP1-1.9	r6i1p1f1	15 years	-0.01933352291515829
TMS	MIROC6	SSP1-1.9	r6i1p1f1	10 years	-0.05597747827310176
TMS	MIROC6	SSP1-1.9	r6i1p1f1	5 years	-0.04523620252286094
TMS	MIROC6	SSP1-1.9	r5i1p1f1	20 years	-0.016234204074819264
TMS	MIROC6	SSP1-1.9	r5i1p1f1	15 years	-0.021429933358509904
TMS	MIROC6	SSP1-1.9	r5i1p1f1	10 years	-0.06258579351311902
TMS	MIROC6	SSP1-1.9	r5i1p1f1	5 years	-0.09748074388523947
TMS	MIROC6	SSP1-1.9	r50i1p1f1	20 years	-0.017139596523233366
TMS	MIROC6	SSP1-1.9	r50i1p1f1	15 years	-0.021012567863524772
TMS	MIROC6	SSP1-1.9	r50i1p1f1	10 years	-0.05986181322057981
TMS	MIROC6	SSP1-1.9	r50i1p1f1	5 years	-0.04917605474016682
TMS	MIROC6	SSP1-1.9	r4i1p1f1	20 years	-0.016381312224124117
TMS	MIROC6	SSP1-1.9	r4i1p1f1	15 years	-0.022121056982058865
TMS	MIROC6	SSP1-1.9	r4i1p1f1	10 years	-0.069224648234832
TMS	MIROC6	SSP1-1.9	r4i1p1f1	5 years	-0.09155726932671371
TMS	MIROC6	SSP1-1.9	r49i1p1f1	15 years	-0.02210456629607478
TMS	MIROC6	SSP2-4.5	r16i1p1f1	5 years	-0.08747342554045759
TMS	MIROC6	SSP2-4.5	r27i1p1f1	15 years	-0.05555417919348195
TMS	MIROC6	SSP2-4.5	r16i1p1f1	15 years	-0.054129210776304955
TMS	MIROC6	SSP2-4.5	r29i1p1f1	5 years	-0.09525501528888469
TMS	MIROC6	SSP2-4.5	r28i1p1f1	20 years	-0.05436861101759715
TMS	MIROC6	SSP2-4.5	r28i1p1f1	15 years	-0.054790130439778595
TMS	MIROC6	SSP2-4.5	r28i1p1f1	10 years	-0.0913250120496686
TMS	MIROC6	SSP2-4.5	r28i1p1f1	5 years	-0.10986871754838035
TMS	MIROC6	SSP2-4.5	r27i1p1f1	20 years	-0.054737749136902845
TMS	MIROC6	SSP2-4.5	r27i1p1f1	10 years	-0.09604058424402025
TMS	MIROC6	SSP2-4.5	r27i1p1f1	5 years	-0.13194555060661914
TMS	MIROC6	SSP2-4.5	r26i1p1f1	20 years	-0.05542566338907281
TMS	MIROC6	SSP2-4.5	r26i1p1f1	15 years	-0.057846850960500365
TMS	MIROC6	SSP2-4.5	r26i1p1f1	10 years	-0.09123814906019896
TMS	MIROC6	SSP2-4.5	r26i1p1f1	5 years	-0.09948719314130017
TMS	MIROC6	SSP2-4.5	r25i1p1f1	20 years	-0.0532484987682067
TMS	MIROC6	SSP2-4.5	r25i1p1f1	15 years	-0.05343303908853189
TMS	MIROC6	SSP2-4.5	r25i1p1f1	10 years	-0.08962036487790233
TMS	MIROC6	SSP2-4.5	r29i1p1f1	10 years	-0.08920482843564646
TMS	MIROC6	SSP2-4.5	r25i1p1f1	5 years	-0.08512166530182129
TMS	MIROC6	SSP2-4.5	r29i1p1f1	15 years	-0.05241687337040121
TMS	MIROC6	SSP2-4.5	r2i1p1f1	5 years	-0.11973689993705534
TMS	MIROC6	SSP2-4.5	r32i1p1f1	15 years	-0.05722821362983206
TMS	MIROC6	SSP2-4.5	r32i1p1f1	10 years	-0.09398095115368507
TMS	MIROC6	SSP1-1.9	r45i1p1f1	5 years	-0.08481289228439266
TMS	MIROC6	SSP2-4.5	r32i1p1f1	5 years	-0.13176397690569105
TMS	MIROC6	SSP2-4.5	r31i1p1f1	20 years	-0.05386219397913348
TMS	MIROC6	SSP2-4.5	r31i1p1f1	15 years	-0.054525539058058466
TMS	MIROC6	SSP2-4.5	r31i1p1f1	10 years	-0.09335565213505158
TMS	MIROC6	SSP2-4.5	r31i1p1f1	5 years	-0.10809648226951651
TMS	MIROC6	SSP2-4.5	r30i1p1f1	20 years	-0.0542752772449405
TMS	MIROC6	SSP2-4.5	r30i1p1f1	15 years	-0.05642441802353772
TMS	MIROC6	SSP2-4.5	r30i1p1f1	10 years	-0.09264732358931596
TMS	MIROC6	SSP2-4.5	r30i1p1f1	5 years	-0.12637042104902038
TMS	MIROC6	SSP2-4.5	r2i1p1f1	20 years	-0.05496929074409553
TMS	MIROC6	SSP2-4.5	r2i1p1f1	15 years	-0.05613698025621058
TMS	MIROC6	SSP2-4.5	r2i1p1f1	10 years	-0.0916683899362421
TMS	MIROC6	SSP2-4.5	r29i1p1f1	20 years	-0.05404265693724681
TMS	MIROC6	SSP2-4.5	r16i1p1f1	10 years	-0.08640106112758562
TMS	MIROC6	SSP2-4.5	r24i1p1f1	20 years	-0.05381766064181363
TMS	MIROC6	SSP2-4.5	r24i1p1f1	10 years	-0.09513741090281519
TMS	MIROC6	SSP2-4.5	r1i1p1f1	10 years	-0.09504996818815072
TMS	MIROC6	SSP2-4.5	r1i1p1f1	5 years	-0.12669574119329355
TMS	MIROC6	SSP2-4.5	r19i1p1f1	20 years	-0.0545897122755117
TMS	MIROC6	SSP2-4.5	r19i1p1f1	15 years	-0.05490096321330995
TMS	MIROC6	SSP2-4.5	r19i1p1f1	10 years	-0.09116320918451218
TMS	MIROC6	SSP2-4.5	r19i1p1f1	5 years	-0.11813100768585515
TMS	MIROC6	SSP2-4.5	r18i1p1f1	20 years	-0.05446489528309001
TMS	MIROC6	SSP2-4.5	r18i1p1f1	15 years	-0.05523945456516514
TMS	MIROC6	SSP2-4.5	r18i1p1f1	10 years	-0.09333629448211747
TMS	MIROC6	SSP2-4.5	r18i1p1f1	5 years	-0.1170292948683084
TMS	MIROC6	SSP2-4.5	r17i1p1f1	20 years	-0.055223242941869234
TMS	MIROC6	SSP2-4.5	r17i1p1f1	15 years	-0.05911049060803149
TMS	MIROC6	SSP2-4.5	r17i1p1f1	10 years	-0.09914071820956341
TMS	MIROC6	SSP2-4.5	r17i1p1f1	5 years	-0.11893816532912638
TMS	MIROC6	SSP2-4.5	r16i1p1f1	20 years	-0.05259509212525802
TMS	MIROC6	SSP2-4.5	r1i1p1f1	15 years	-0.05691317633907766
TMS	MIROC6	SSP2-4.5	r24i1p1f1	15 years	-0.05659080723421041
TMS	MIROC6	SSP2-4.5	r1i1p1f1	20 years	-0.05666424531664616
TMS	MIROC6	SSP2-4.5	r20i1p1f1	10 years	-0.0894949765194879
TMS	MIROC6	SSP2-4.5	r24i1p1f1	5 years	-0.1343845775107468
TMS	MIROC6	SSP2-4.5	r23i1p1f1	20 years	-0.055732800433147295
TMS	MIROC6	SSP2-4.5	r23i1p1f1	15 years	-0.05820775018813455
TMS	MIROC6	SSP2-4.5	r23i1p1f1	10 years	-0.09493311872868439
TMS	MIROC6	SSP2-4.5	r23i1p1f1	5 years	-0.11954259033812492
TMS	MIROC6	SSP2-4.5	r22i1p1f1	20 years	-0.056046952591500394
TMS	MIROC6	SSP2-4.5	r22i1p1f1	15 years	-0.05895391707927696
TMS	MIROC6	SSP2-4.5	r22i1p1f1	10 years	-0.10077846107736281
TMS	MIROC6	SSP2-4.5	r22i1p1f1	5 years	-0.1154295306350349
TMS	MIROC6	SSP2-4.5	r21i1p1f1	20 years	-0.05303095846801184
TMS	MIROC6	SSP2-4.5	r21i1p1f1	15 years	-0.05392248674796199
TMS	MIROC6	SSP2-4.5	r21i1p1f1	10 years	-0.09227305405118949
TMS	MIROC6	SSP2-4.5	r21i1p1f1	5 years	-0.11963158484291513
TMS	MIROC6	SSP2-4.5	r20i1p1f1	20 years	-0.054753422468211285
TMS	MIROC6	SSP2-4.5	r20i1p1f1	15 years	-0.0557284445043774
TMS	MIROC6	SSP2-4.5	r20i1p1f1	5 years	-0.08603027302242197
TMS	MIROC6	SSP1-1.9	r44i1p1f1	20 years	-0.01901210691804715
TMS	MIROC6	SSP1-1.9	r21i1p1f1	10 years	-0.06148208952801283
TMS	MIROC6	SSP1-1.9	r44i1p1f1	10 years	-0.06999680370434769
TMS	MIROC6	SSP1-1.9	r22i1p1f1	10 years	-0.06770637319340025
TMS	MIROC6	SSP1-1.9	r22i1p1f1	5 years	-0.07362188445806055
TMS	MIROC6	SSP1-1.9	r21i1p1f1	20 years	-0.016240967709179835
TMS	MIROC6	SSP1-1.9	r21i1p1f1	15 years	-0.02064443538905769
TMS	MIROC6	SSP1-1.9	r21i1p1f1	5 years	-0.10277106126468993
TMS	MIROC6	SSP1-1.9	r20i1p1f1	20 years	-0.018846033584283862
TMS	MIROC6	SSP1-1.9	r22i1p1f1	15 years	-0.022434694275669135
TMS	MIROC6	SSP1-1.9	r20i1p1f1	15 years	-0.024428744098782266
TMS	MIROC6	SSP1-1.9	r20i1p1f1	5 years	-0.11179283546217392
TMS	MIROC6	SSP1-1.9	r19i1p1f1	20 years	-0.01585373399941101
TMS	MIROC6	SSP1-1.9	r19i1p1f1	15 years	-0.01780450735950134
TMS	MIROC6	SSP1-1.9	r19i1p1f1	10 years	-0.0635617627897032
TMS	MIROC6	SSP1-1.9	r19i1p1f1	5 years	-0.0814356298421842
TMS	MIROC6	SSP1-1.9	r18i1p1f1	20 years	-0.01640386166804215
TMS	MIROC6	SSP1-1.9	r20i1p1f1	10 years	-0.06623530136726659
TMS	MIROC6	SSP1-1.9	r22i1p1f1	20 years	-0.01752091178287251
TMS	MIROC6	SSP1-1.9	r23i1p1f1	5 years	-0.06818217302397614
TMS	MIROC6	SSP1-1.9	r23i1p1f1	10 years	-0.06236558449961752
TMS	MIROC6	SSP1-1.9	r27i1p1f1	5 years	-0.08366523247044313
TMS	MIROC6	SSP1-1.9	r26i1p1f1	20 years	-0.017988229178857788
TMS	MIROC6	SSP1-1.9	r26i1p1f1	15 years	-0.02107891910539844
TMS	MIROC6	SSP1-1.9	r26i1p1f1	10 years	-0.0675204885297915
TMS	MIROC6	SSP1-1.9	r26i1p1f1	5 years	-0.09936427572098694
TMS	MIROC6	SSP1-1.9	r25i1p1f1	20 years	-0.015132873459311443
TMS	MIROC6	SSP1-1.9	r25i1p1f1	15 years	-0.01923126162026918
TMS	MIROC6	SSP1-1.9	r25i1p1f1	10 years	-0.06580557990247905
TMS	MIROC6	SSP1-1.9	r25i1p1f1	5 years	-0.09927309801471723
TMS	MIROC6	SSP1-1.9	r24i1p1f1	20 years	-0.017278733132054743
TMS	MIROC6	SSP1-1.9	r24i1p1f1	15 years	-0.02095523393771381
TMS	MIROC6	SSP1-1.9	r24i1p1f1	10 years	-0.05974887190989779
TMS	MIROC6	SSP1-1.9	r24i1p1f1	5 years	-0.10005108893383295
TMS	MIROC6	SSP1-1.9	r23i1p1f1	20 years	-0.016770760962156493
TMS	MIROC6	SSP1-1.9	r23i1p1f1	15 years	-0.019776519818965707
TMS	MIROC6	SSP1-1.9	r18i1p1f1	15 years	-0.02158595881897877
TMS	MIROC6	SSP1-1.9	r18i1p1f1	10 years	-0.06483887077429056
TMS	MIROC6	SSP1-1.9	r18i1p1f1	5 years	-0.09331784012645983
TMS	MIROC6	SSP1-1.9	r17i1p1f1	20 years	-0.018084190019058612
TMS	MIROC6	SSP1-1.9	r12i1p1f1	20 years	-0.01542091211996351
TMS	MIROC6	SSP1-1.9	r12i1p1f1	15 years	-0.016878399479515898
TMS	MIROC6	SSP1-1.9	r12i1p1f1	10 years	-0.05737596823691416
TMS	MIROC6	SSP1-1.9	r12i1p1f1	5 years	-0.09771948445252009
TMS	MIROC6	SSP1-1.9	r11i1p1f1	20 years	-0.016859052626703834
TMS	MIROC6	SSP1-1.9	r11i1p1f1	15 years	-0.021661625219863263
TMS	MIROC6	SSP1-1.9	r11i1p1f1	10 years	-0.061728752779482025
TMS	MIROC6	SSP1-1.9	r11i1p1f1	5 years	-0.08757781496129553
TMS	MIROC6	SSP1-1.9	r10i1p1f1	20 years	-0.01727633241524935
TMS	MIROC6	SSP1-1.9	r10i1p1f1	15 years	-0.02103699368301893
TMS	MIROC6	SSP1-1.9	r10i1p1f1	10 years	-0.060536135404944874
TMS	MIROC6	SSP1-1.9	r10i1p1f1	5 years	-0.09486084867146759
TMS	MIROC6	SSP1-1.9	r1i1p1f1	20 years	-0.017177844815971857
TMS	MIROC6	SSP2-4.5	r32i1p1f1	20 years	-0.055084715103547593
TMS	MIROC6	SSP1-1.9	r1i1p1f1	15 years	-0.02102756609440612
TMS	MIROC6	SSP1-1.9	r13i1p1f1	5 years	-0.08749514164800587
TMS	MIROC6	SSP1-1.9	r27i1p1f1	10 years	-0.06920129588216391
TMS	MIROC6	SSP1-1.9	r13i1p1f1	10 years	-0.06313693212442752
TMS	MIROC6	SSP1-1.9	r13i1p1f1	20 years	-0.01775989046000147
TMS	MIROC6	SSP1-1.9	r17i1p1f1	15 years	-0.02262675121496542
TMS	MIROC6	SSP1-1.9	r17i1p1f1	10 years	-0.06755864164578834
TMS	MIROC6	SSP1-1.9	r17i1p1f1	5 years	-0.09057528567377632
TMS	MIROC6	SSP1-1.9	r16i1p1f1	20 years	-0.017716775273604494
TMS	MIROC6	SSP1-1.9	r16i1p1f1	15 years	-0.02218138103615195
TMS	MIROC6	SSP1-1.9	r16i1p1f1	10 years	-0.06399757392352899
TMS	MIROC6	SSP1-1.9	r16i1p1f1	5 years	-0.08707945552197316
TMS	MIROC6	SSP1-1.9	r15i1p1f1	20 years	-0.017301721405247873
TMS	MIROC6	SSP1-1.9	r15i1p1f1	15 years	-0.018876598741253758
TMS	MIROC6	SSP1-1.9	r15i1p1f1	10 years	-0.06598647861719535
TMS	MIROC6	SSP1-1.9	r15i1p1f1	5 years	-0.10767905534717954
TMS	MIROC6	SSP1-1.9	r14i1p1f1	20 years	-0.01591687944322815
TMS	MIROC6	SSP1-1.9	r14i1p1f1	15 years	-0.021059260440921535
TMS	MIROC6	SSP1-1.9	r14i1p1f1	10 years	-0.06172158084579788
TMS	MIROC6	SSP1-1.9	r14i1p1f1	5 years	-0.07307448298063264
TMS	MIROC6	SSP1-1.9	r13i1p1f1	15 years	-0.020433614275529418
TMS	MIROC6	SSP1-1.9	r27i1p1f1	15 years	-0.024291740240469598
TMS	MIROC6	SSP1-1.9	r27i1p1f1	20 years	-0.018606754159989223
TMS	MIROC6	SSP1-1.9	r28i1p1f1	5 years	-0.0778808119716814
TMS	MIROC6	SSP1-1.9	r3i1p1f1	10 years	-0.06565789178036151
TMS	MIROC6	SSP1-1.9	r3i1p1f1	5 years	-0.10460257331089054
TMS	MIROC6	SSP1-1.9	r39i1p1f1	20 years	-0.015004889669852087
TMS	MIROC6	SSP1-1.9	r39i1p1f1	15 years	-0.02238118170959475
TMS	MIROC6	SSP1-1.9	r39i1p1f1	10 years	-0.06694297057747307
TMS	MIROC6	SSP1-1.9	r39i1p1f1	5 years	-0.10301354718312156
TMS	MIROC6	SSP1-1.9	r38i1p1f1	20 years	-0.016088001164565977
TMS	MIROC6	SSP1-1.9	r38i1p1f1	15 years	-0.021041323037474257
TMS	MIROC6	SSP1-1.9	r38i1p1f1	10 years	-0.062168025591043986
TMS	MIROC6	SSP1-1.9	r38i1p1f1	5 years	-0.06566518255362155
TMS	MIROC6	SSP1-1.9	r37i1p1f1	20 years	-0.01738910210929613
TMS	MIROC6	SSP1-1.9	r37i1p1f1	15 years	-0.021697778464074193
TMS	MIROC6	SSP1-1.9	r37i1p1f1	10 years	-0.062393789450668403
TMS	MIROC6	SSP1-1.9	r37i1p1f1	5 years	-0.0880337192598745
TMS	MIROC6	SSP1-1.9	r36i1p1f1	20 years	-0.016059347477046015
TMS	MIROC6	SSP1-1.9	r3i1p1f1	15 years	-0.02292497498779064
TMS	MIROC6	SSP1-1.9	r36i1p1f1	15 years	-0.021054244366418423
TMS	MIROC6	SSP1-1.9	r3i1p1f1	20 years	-0.017625584126104626
TMS	MIROC6	SSP1-1.9	r40i1p1f1	10 years	-0.05632629897132509
TMS	MIROC6	SSP1-1.9	r44i1p1f1	5 years	-0.09970293760354708
TMS	MIROC6	SSP1-1.9	r43i1p1f1	20 years	-0.017655247349707224
TMS	MIROC6	SSP1-1.9	r43i1p1f1	15 years	-0.022526711056818978
TMS	MIROC6	SSP1-1.9	r43i1p1f1	10 years	-0.06321683606314898
TMS	MIROC6	SSP1-1.9	r43i1p1f1	5 years	-0.10501737831608296
TMS	MIROC6	SSP1-1.9	r42i1p1f1	20 years	-0.018370023186495575
TMS	MIROC6	SSP1-1.9	r42i1p1f1	15 years	-0.02321177996110687
TMS	MIROC6	SSP1-1.9	r42i1p1f1	10 years	-0.06488730039889382
TMS	MIROC6	SSP1-1.9	r42i1p1f1	5 years	-0.08299837152656267
TMS	MIROC6	SSP1-1.9	r41i1p1f1	20 years	-0.016268158860305335
TMS	MIROC6	SSP1-1.9	r41i1p1f1	15 years	-0.02067754997282449
TMS	MIROC6	SSP1-1.9	r41i1p1f1	10 years	-0.06160738235239444
TMS	MIROC6	SSP1-1.9	r41i1p1f1	5 years	-0.08001371366073046
TMS	MIROC6	SSP1-1.9	r40i1p1f1	20 years	-0.014885291244938183
TMS	MIROC6	SSP1-1.9	r40i1p1f1	15 years	-0.018799422496206523
TMS	MIROC6	SSP1-1.9	r40i1p1f1	5 years	-0.07312302484193083
TMS	MIROC6	SSP1-1.9	r44i1p1f1	15 years	-0.023216936669115586
TMS	MIROC6	SSP1-1.9	r36i1p1f1	10 years	-0.06817218975792091
TMS	MIROC6	SSP1-1.9	r35i1p1f1	20 years	-0.0163044442983493
TMS	MIROC6	SSP1-1.9	r30i1p1f1	20 years	-0.01663800301703031
TMS	MIROC6	SSP1-1.9	r30i1p1f1	15 years	-0.021171618923239675
TMS	MIROC6	SSP1-1.9	r30i1p1f1	10 years	-0.060625853916099696
TMS	MIROC6	SSP1-1.9	r30i1p1f1	5 years	-0.07362772521545935
TMS	MIROC6	SSP1-1.9	r2i1p1f1	20 years	-0.018938418461500062
TMS	MIROC6	SSP1-1.9	r2i1p1f1	15 years	-0.02549484975787085
TMS	MIROC6	SSP1-1.9	r2i1p1f1	10 years	-0.06430917414128644
TMS	MIROC6	SSP1-1.9	r2i1p1f1	5 years	-0.07351747156990598
TMS	MIROC6	SSP1-1.9	r29i1p1f1	20 years	-0.018253431070569832
TMS	MIROC6	SSP1-1.9	r29i1p1f1	15 years	-0.022817403652305654
TMS	MIROC6	SSP1-1.9	r29i1p1f1	10 years	-0.06777217811062204
TMS	MIROC6	SSP1-1.9	r29i1p1f1	5 years	-0.10688094295914255
TMS	MIROC6	SSP1-1.9	r28i1p1f1	20 years	-0.01705917665342088
TMS	MIROC6	SSP1-1.9	r28i1p1f1	15 years	-0.022195234587188393
TMS	MIROC6	SSP1-1.9	r28i1p1f1	10 years	-0.06347265202087321
TMS	MIROC6	SSP1-1.9	r31i1p1f1	5 years	-0.09656506853064571
TMS	MIROC6	SSP1-1.9	r36i1p1f1	5 years	-0.08000216982286759
TMS	MIROC6	SSP1-1.9	r31i1p1f1	10 years	-0.06589211747397478
TMS	MIROC6	SSP1-1.9	r31i1p1f1	20 years	-0.016237972243149858
TMS	MIROC6	SSP1-1.9	r35i1p1f1	15 years	-0.0192712340920775
TMS	MIROC6	SSP1-1.9	r35i1p1f1	10 years	-0.05810512962451536
TMS	MIROC6	SSP1-1.9	r35i1p1f1	5 years	-0.058062151501403036
TMS	MIROC6	SSP1-1.9	r34i1p1f1	20 years	-0.01809482306488825
TMS	MIROC6	SSP1-1.9	r34i1p1f1	15 years	-0.02224427242500805
TMS	MIROC6	SSP1-1.9	r34i1p1f1	10 years	-0.06524739604751044
TMS	MIROC6	SSP1-1.9	r34i1p1f1	5 years	-0.10563347493504126
TMS	MIROC6	SSP1-1.9	r33i1p1f1	20 years	-0.01622694224253366
TMS	MIROC6	SSP1-1.9	r33i1p1f1	15 years	-0.01954749468854209
TMS	MIROC6	SSP1-1.9	r33i1p1f1	10 years	-0.06485846981602536
TMS	MIROC6	SSP1-1.9	r33i1p1f1	5 years	-0.09279411455095216
TMS	MIROC6	SSP1-1.9	r32i1p1f1	20 years	-0.01685657109547479
TMS	MIROC6	SSP1-1.9	r32i1p1f1	15 years	-0.021909439872351704
TMS	MIROC6	SSP1-1.9	r32i1p1f1	10 years	-0.05916155719818731
TMS	MIROC6	SSP1-1.9	r32i1p1f1	5 years	-0.08781884993441907
TMS	MIROC6	SSP1-1.9	r31i1p1f1	15 years	-0.020390582995546067
TMS	MIROC6	SSP2-4.5	r33i1p1f1	5 years	-0.13777820874215935
TMS	MIROC6	SSP3-7.0	r34i1p1f1	20 years	-0.06930151139876148
TMS	MIROC6	SSP2-4.5	r33i1p1f1	15 years	-0.05679763892450131
TMS	MIROC6	SSP3-7.0	r34i1p1f1	10 years	-0.10703661377618491
TMS	MIROC6	SSP3-7.0	r34i1p1f1	5 years	-0.12146158760540118
TMS	MIROC6	SSP3-7.0	r33i1p1f1	20 years	-0.0688225579852274
TMS	MIROC6	SSP3-7.0	r33i1p1f1	15 years	-0.06709245429964515
TMS	MIROC6	SSP3-7.0	r33i1p1f1	10 years	-0.09880941052305747
TMS	MIROC6	SSP3-7.0	r33i1p1f1	5 years	-0.1115337447248379
TMS	MIROC6	SSP3-7.0	r34i1p1f1	15 years	-0.06873573473164062
TMS	MIROC6	SSP3-7.0	r32i1p1f1	20 years	-0.06794719066015412
TMS	MIROC6	SSP3-7.0	r32i1p1f1	10 years	-0.09871098025886685
TMS	MIROC6	SSP3-7.0	r32i1p1f1	5 years	-0.10356522052950085
TMS	MIROC6	SSP3-7.0	r31i1p1f1	20 years	-0.06892063383273238
TMS	MIROC6	SSP3-7.0	r31i1p1f1	15 years	-0.07188732502748008
TMS	MIROC6	SSP3-7.0	r31i1p1f1	10 years	-0.10817777728186426
TMS	MIROC6	SSP3-7.0	r31i1p1f1	5 years	-0.13786106911604465
TMS	MIROC6	SSP3-7.0	r32i1p1f1	15 years	-0.06655020597970308
TMS	MIROC6	SSP3-7.0	r35i1p1f1	5 years	-0.136208157796554
TMS	MIROC6	SSP3-7.0	r35i1p1f1	10 years	-0.10959019189747256
TMS	MIROC6	SSP3-7.0	r35i1p1f1	15 years	-0.07231675246011936
TMS	MIROC6	SSP3-7.0	r39i1p1f1	10 years	-0.1021706839730362
TMS	MIROC6	SSP3-7.0	r39i1p1f1	5 years	-0.12638845815222055
TMS	MIROC6	SSP3-7.0	r38i1p1f1	20 years	-0.06894219803631361
TMS	MIROC6	SSP3-7.0	r38i1p1f1	15 years	-0.06913221786381638
TMS	MIROC6	SSP3-7.0	r38i1p1f1	10 years	-0.10810653125238143
TMS	MIROC6	SSP3-7.0	r38i1p1f1	5 years	-0.12779454456899658
TMS	MIROC6	SSP3-7.0	r37i1p1f1	20 years	-0.06812730395943468
TMS	MIROC6	SSP3-7.0	r37i1p1f1	15 years	-0.06758619809401663
TMS	MIROC6	SSP3-7.0	r37i1p1f1	10 years	-0.10090674724135092
TMS	MIROC6	SSP3-7.0	r37i1p1f1	5 years	-0.10428244866131707
TMS	MIROC6	SSP3-7.0	r36i1p1f1	20 years	-0.06875089320418461
TMS	MIROC6	SSP3-7.0	r36i1p1f1	15 years	-0.0689447022215394
TMS	MIROC6	SSP3-7.0	r36i1p1f1	10 years	-0.10236961940216885
TMS	MIROC6	SSP3-7.0	r36i1p1f1	5 years	-0.12402487723138052
TMS	MIROC6	SSP3-7.0	r35i1p1f1	20 years	-0.07024638183919414
TMS	MIROC6	SSP3-7.0	r30i1p1f1	20 years	-0.0678842605083431
[truncated: 4,657 more rows]
