# Supplementary material for: Projected rapid response of stratospheric temperature to stringent climate mitigation
Source: Nat Commun. 2024 Aug 3;15:6590. doi: 10.1038/s41467-024-50648-8 (PMC11297936; doi:10.1038/s41467-024-50648-8)
Supplement: Supplementary file 3 — Source Data [file 41467_2024_50648_MOESM3_ESM.zip › source_data_of_figures_Romanzini-Bezerra&Maycock2024/source_data_fig3-Overlap_global_annual_mean_temperature_trend_distributions.txt]

height	Models	Scenarios	Time Span	Overlapping degree
GSAT	CanESM5	SSP1-1.9 vs. SSP2-4.5	5 years	74.28571428571429
GSAT	CanESM5	SSP1-1.9 vs. SSP2-4.5	10 years	71.42857142857143
GSAT	CanESM5	SSP1-1.9 vs. SSP2-4.5	15 years	40.0
GSAT	CanESM5	SSP1-1.9 vs. SSP2-4.5	20 years	2.857142857142861
GSAT	CanESM5	SSP1-1.9 vs. SSP3-7.0	5 years	74.28571428571429
GSAT	CanESM5	SSP1-1.9 vs. SSP3-7.0	10 years	77.14285714285714
GSAT	CanESM5	SSP1-1.9 vs. SSP3-7.0	15 years	17.14285714285714
GSAT	CanESM5	SSP1-1.9 vs. SSP3-7.0	20 years	0.0
GSAT	CanESM5	SSP2-4.5 vs. SSP3-7.0	5 years	76.47058823529413
GSAT	CanESM5	SSP2-4.5 vs. SSP3-7.0	10 years	79.41176470588235
GSAT	CanESM5	SSP2-4.5 vs. SSP3-7.0	15 years	52.94117647058823
GSAT	CanESM5	SSP2-4.5 vs. SSP3-7.0	20 years	14.705882352941174
GSAT	EC-Earth3	SSP1-1.9 vs. SSP2-4.5	5 years	78.0
GSAT	EC-Earth3	SSP1-1.9 vs. SSP2-4.5	10 years	72.0
GSAT	EC-Earth3	SSP1-1.9 vs. SSP2-4.5	15 years	60.0
GSAT	EC-Earth3	SSP1-1.9 vs. SSP2-4.5	20 years	58.0
GSAT	EC-Earth3	SSP1-1.9 vs. SSP3-7.0	5 years	66.0
GSAT	EC-Earth3	SSP1-1.9 vs. SSP3-7.0	10 years	70.0
GSAT	EC-Earth3	SSP1-1.9 vs. SSP3-7.0	15 years	70.0
GSAT	EC-Earth3	SSP1-1.9 vs. SSP3-7.0	20 years	42.0
GSAT	EC-Earth3	SSP2-4.5 vs. SSP3-7.0	5 years	57.407407407407405
GSAT	EC-Earth3	SSP2-4.5 vs. SSP3-7.0	10 years	79.62962962962963
GSAT	EC-Earth3	SSP2-4.5 vs. SSP3-7.0	15 years	81.4814814814815
GSAT	EC-Earth3	SSP2-4.5 vs. SSP3-7.0	20 years	74.07407407407408
GSAT	MIROC6	SSP1-1.9 vs. SSP2-4.5	5 years	84.0
GSAT	MIROC6	SSP1-1.9 vs. SSP2-4.5	10 years	68.0
GSAT	MIROC6	SSP1-1.9 vs. SSP2-4.5	15 years	68.0
GSAT	MIROC6	SSP1-1.9 vs. SSP2-4.5	20 years	34.0
GSAT	MIROC6	SSP1-1.9 vs. SSP3-7.0	5 years	84.0
GSAT	MIROC6	SSP1-1.9 vs. SSP3-7.0	10 years	68.0
GSAT	MIROC6	SSP1-1.9 vs. SSP3-7.0	15 years	74.0
GSAT	MIROC6	SSP1-1.9 vs. SSP3-7.0	20 years	32.0
GSAT	MIROC6	SSP2-4.5 vs. SSP3-7.0	5 years	86.0
GSAT	MIROC6	SSP2-4.5 vs. SSP3-7.0	10 years	76.0
GSAT	MIROC6	SSP2-4.5 vs. SSP3-7.0	15 years	82.0
GSAT	MIROC6	SSP2-4.5 vs. SSP3-7.0	20 years	76.0
TLS	CanESM5	SSP1-1.9 vs. SSP2-4.5	5 years	54.28571428571429
TLS	CanESM5	SSP1-1.9 vs. SSP2-4.5	10 years	60.0
TLS	CanESM5	SSP1-1.9 vs. SSP2-4.5	15 years	14.285714285714286
TLS	CanESM5	SSP1-1.9 vs. SSP2-4.5	20 years	0.0
TLS	CanESM5	SSP1-1.9 vs. SSP3-7.0	5 years	80.0
TLS	CanESM5	SSP1-1.9 vs. SSP3-7.0	10 years	80.00000000000001
TLS	CanESM5	SSP1-1.9 vs. SSP3-7.0	15 years	34.285714285714285
TLS	CanESM5	SSP1-1.9 vs. SSP3-7.0	20 years	48.57142857142858
TLS	CanESM5	SSP2-4.5 vs. SSP3-7.0	5 years	88.23529411764706
TLS	CanESM5	SSP2-4.5 vs. SSP3-7.0	10 years	55.882352941176464
TLS	CanESM5	SSP2-4.5 vs. SSP3-7.0	15 years	29.411764705882348
TLS	CanESM5	SSP2-4.5 vs. SSP3-7.0	20 years	0.0
TLS	EC-Earth3	SSP1-1.9 vs. SSP2-4.5	5 years	78.0
TLS	EC-Earth3	SSP1-1.9 vs. SSP2-4.5	10 years	38.0
TLS	EC-Earth3	SSP1-1.9 vs. SSP2-4.5	15 years	4.0
TLS	EC-Earth3	SSP1-1.9 vs. SSP2-4.5	20 years	0.0
TLS	EC-Earth3	SSP1-1.9 vs. SSP3-7.0	5 years	76.0
TLS	EC-Earth3	SSP1-1.9 vs. SSP3-7.0	10 years	24.0
TLS	EC-Earth3	SSP1-1.9 vs. SSP3-7.0	15 years	0.0
TLS	EC-Earth3	SSP1-1.9 vs. SSP3-7.0	20 years	0.0
TLS	EC-Earth3	SSP2-4.5 vs. SSP3-7.0	5 years	74.07407407407408
TLS	EC-Earth3	SSP2-4.5 vs. SSP3-7.0	10 years	81.48148148148148
TLS	EC-Earth3	SSP2-4.5 vs. SSP3-7.0	15 years	55.55555555555556
TLS	EC-Earth3	SSP2-4.5 vs. SSP3-7.0	20 years	74.07407407407408
TLS	MIROC6	SSP1-1.9 vs. SSP2-4.5	5 years	82.0
TLS	MIROC6	SSP1-1.9 vs. SSP2-4.5	10 years	62.0
TLS	MIROC6	SSP1-1.9 vs. SSP2-4.5	15 years	0.0
TLS	MIROC6	SSP1-1.9 vs. SSP2-4.5	20 years	0.0
TLS	MIROC6	SSP1-1.9 vs. SSP3-7.0	5 years	82.0
TLS	MIROC6	SSP1-1.9 vs. SSP3-7.0	10 years	50.0
TLS	MIROC6	SSP1-1.9 vs. SSP3-7.0	15 years	2.0
TLS	MIROC6	SSP1-1.9 vs. SSP3-7.0	20 years	0.0
TLS	MIROC6	SSP2-4.5 vs. SSP3-7.0	5 years	78.0
TLS	MIROC6	SSP2-4.5 vs. SSP3-7.0	10 years	84.0
TLS	MIROC6	SSP2-4.5 vs. SSP3-7.0	15 years	80.0
TLS	MIROC6	SSP2-4.5 vs. SSP3-7.0	20 years	38.0
TMS	CanESM5	SSP1-1.9 vs. SSP2-4.5	5 years	17.142857142857142
TMS	CanESM5	SSP1-1.9 vs. SSP2-4.5	10 years	0.0
TMS	CanESM5	SSP1-1.9 vs. SSP2-4.5	15 years	0.0
TMS	CanESM5	SSP1-1.9 vs. SSP2-4.5	20 years	0.0
TMS	CanESM5	SSP1-1.9 vs. SSP3-7.0	5 years	8.571428571428571
TMS	CanESM5	SSP1-1.9 vs. SSP3-7.0	10 years	0.0
TMS	CanESM5	SSP1-1.9 vs. SSP3-7.0	15 years	0.0
TMS	CanESM5	SSP1-1.9 vs. SSP3-7.0	20 years	0.0
TMS	CanESM5	SSP2-4.5 vs. SSP3-7.0	5 years	79.41176470588236
TMS	CanESM5	SSP2-4.5 vs. SSP3-7.0	10 years	47.05882352941177
TMS	CanESM5	SSP2-4.5 vs. SSP3-7.0	15 years	0.0
TMS	CanESM5	SSP2-4.5 vs. SSP3-7.0	20 years	0.0
TMS	EC-Earth3	SSP1-1.9 vs. SSP2-4.5	5 years	16.0
TMS	EC-Earth3	SSP1-1.9 vs. SSP2-4.5	10 years	0.0
TMS	EC-Earth3	SSP1-1.9 vs. SSP2-4.5	15 years	0.0
TMS	EC-Earth3	SSP1-1.9 vs. SSP2-4.5	20 years	0.0
TMS	EC-Earth3	SSP1-1.9 vs. SSP3-7.0	5 years	0.0
TMS	EC-Earth3	SSP1-1.9 vs. SSP3-7.0	10 years	0.0
TMS	EC-Earth3	SSP1-1.9 vs. SSP3-7.0	15 years	0.0
TMS	EC-Earth3	SSP1-1.9 vs. SSP3-7.0	20 years	0.0
TMS	EC-Earth3	SSP2-4.5 vs. SSP3-7.0	5 years	35.18518518518518
TMS	EC-Earth3	SSP2-4.5 vs. SSP3-7.0	10 years	0.0
TMS	EC-Earth3	SSP2-4.5 vs. SSP3-7.0	15 years	0.0
TMS	EC-Earth3	SSP2-4.5 vs. SSP3-7.0	20 years	0.0
TMS	MIROC6	SSP1-1.9 vs. SSP2-4.5	5 years	40.0
TMS	MIROC6	SSP1-1.9 vs. SSP2-4.5	10 years	0.0
TMS	MIROC6	SSP1-1.9 vs. SSP2-4.5	15 years	0.0
TMS	MIROC6	SSP1-1.9 vs. SSP2-4.5	20 years	0.0
TMS	MIROC6	SSP1-1.9 vs. SSP3-7.0	5 years	12.0
TMS	MIROC6	SSP1-1.9 vs. SSP3-7.0	10 years	0.0
TMS	MIROC6	SSP1-1.9 vs. SSP3-7.0	15 years	0.0
TMS	MIROC6	SSP1-1.9 vs. SSP3-7.0	20 years	0.0
TMS	MIROC6	SSP2-4.5 vs. SSP3-7.0	5 years	68.0
TMS	MIROC6	SSP2-4.5 vs. SSP3-7.0	10 years	4.0
TMS	MIROC6	SSP2-4.5 vs. SSP3-7.0	15 years	0.0
TMS	MIROC6	SSP2-4.5 vs. SSP3-7.0	20 years	0.0
TUS	CanESM5	SSP1-1.9 vs. SSP2-4.5	5 years	5.714285714285714
TUS	CanESM5	SSP1-1.9 vs. SSP2-4.5	10 years	0.0
TUS	CanESM5	SSP1-1.9 vs. SSP2-4.5	15 years	0.0
TUS	CanESM5	SSP1-1.9 vs. SSP2-4.5	20 years	0.0
TUS	CanESM5	SSP1-1.9 vs. SSP3-7.0	5 years	0.0
TUS	CanESM5	SSP1-1.9 vs. SSP3-7.0	10 years	0.0
TUS	CanESM5	SSP1-1.9 vs. SSP3-7.0	15 years	0.0
TUS	CanESM5	SSP1-1.9 vs. SSP3-7.0	20 years	0.0
TUS	CanESM5	SSP2-4.5 vs. SSP3-7.0	5 years	52.94117647058824
TUS	CanESM5	SSP2-4.5 vs. SSP3-7.0	10 years	5.882352941176471
TUS	CanESM5	SSP2-4.5 vs. SSP3-7.0	15 years	0.0
TUS	CanESM5	SSP2-4.5 vs. SSP3-7.0	20 years	0.0
TUS	EC-Earth3	SSP1-1.9 vs. SSP2-4.5	5 years	22.0
TUS	EC-Earth3	SSP1-1.9 vs. SSP2-4.5	10 years	0.0
TUS	EC-Earth3	SSP1-1.9 vs. SSP2-4.5	15 years	0.0
TUS	EC-Earth3	SSP1-1.9 vs. SSP2-4.5	20 years	0.0
TUS	EC-Earth3	SSP1-1.9 vs. SSP3-7.0	5 years	0.0
TUS	EC-Earth3	SSP1-1.9 vs. SSP3-7.0	10 years	0.0
TUS	EC-Earth3	SSP1-1.9 vs. SSP3-7.0	15 years	0.0
TUS	EC-Earth3	SSP1-1.9 vs. SSP3-7.0	20 years	0.0
TUS	EC-Earth3	SSP2-4.5 vs. SSP3-7.0	5 years	33.33333333333333
TUS	EC-Earth3	SSP2-4.5 vs. SSP3-7.0	10 years	0.0
TUS	EC-Earth3	SSP2-4.5 vs. SSP3-7.0	15 years	0.0
TUS	EC-Earth3	SSP2-4.5 vs. SSP3-7.0	20 years	0.0
TUS	MIROC6	SSP1-1.9 vs. SSP2-4.5	5 years	10.0
TUS	MIROC6	SSP1-1.9 vs. SSP2-4.5	10 years	0.0
TUS	MIROC6	SSP1-1.9 vs. SSP2-4.5	15 years	0.0
TUS	MIROC6	SSP1-1.9 vs. SSP2-4.5	20 years	0.0
TUS	MIROC6	SSP1-1.9 vs. SSP3-7.0	5 years	0.0
TUS	MIROC6	SSP1-1.9 vs. SSP3-7.0	10 years	0.0
TUS	MIROC6	SSP1-1.9 vs. SSP3-7.0	15 years	0.0
TUS	MIROC6	SSP1-1.9 vs. SSP3-7.0	20 years	0.0
TUS	MIROC6	SSP2-4.5 vs. SSP3-7.0	5 years	58.0
TUS	MIROC6	SSP2-4.5 vs. SSP3-7.0	10 years	0.0
TUS	MIROC6	SSP2-4.5 vs. SSP3-7.0	15 years	0.0
TUS	MIROC6	SSP2-4.5 vs. SSP3-7.0	20 years	0.0
