# Supplementary material for: Projected rapid response of stratospheric temperature to stringent climate mitigation
Source: Nat Commun. 2024 Aug 3;15:6590. doi: 10.1038/s41467-024-50648-8 (PMC11297936; doi:10.1038/s41467-024-50648-8)
Supplement: Supplementary file 3 — Source Data [file 41467_2024_50648_MOESM3_ESM.zip › source_data_of_figures_Romanzini-Bezerra&Maycock2024/source_data_figS1-Satellite_weighting_functions.txt]

Satellite	Pressure (hPa)	Height (km)	Weight	log(P)
TUS	0.00896	81.45132	0.0015519637	-4.714985051995298
TUS	0.02483	74.31635	0.002752992	-3.6957026794620615
TUS	0.05432	68.83647	0.0041891013	-2.912862795731696
TUS	0.10261	64.38416	0.0055369783	-2.276819885108019
TUS	0.17531	60.63483	0.007057259400000001	-1.7411994436163543
TUS	0.27841	57.39705	0.0094827477	-1.2786604316267338
TUS	0.41822	54.54866	0.013485239999999999	-0.8717476691234834
TUS	0.6013	52.00706	0.0194053508	-0.5086613009366141
TUS	0.83449	49.71297	0.027195196000000005	-0.18093451917553385
TUS	1.12479	47.62325	0.0364359616	0.11759635156532613
TUS	1.47943	45.70483	0.0465156534	0.3916568784573047
TUS	1.90573	43.93237	0.055976982	0.6448651372752288
TUS	2.4112	42.28556	0.0628727244	0.880124548890094
TUS	3.00341	40.74819	0.0659857941	1.0997483098183325
TUS	3.69006	39.30693	0.0653291338	1.3056427180828423
TUS	4.47889	37.9508	0.0618289686	1.4993752478702242
TUS	5.37774	36.67055	0.0566979638	1.6822682115683043
TUS	6.39444	35.45842	0.050969520000000004	1.8554288627836462
TUS	7.53689	34.30776	0.0453282153	2.019809630088517
TUS	8.81301	33.21282	0.0401859527	2.1762290388042733
TUS	10.2307	32.16868	0.03563822	2.325393003820028
TUS	11.79788	31.17099	0.0316310565	2.467919854313696
TUS	13.52244	30.21597	0.028122546399999997	2.604350527704239
TUS	15.41225	29.30029	0.025037818400000002	2.735162647758745
TUS	17.47516	28.42096	0.0223167312	2.8607804440150115
TUS	19.71896	27.57536	0.0198999008	2.98158060944706
TUS	22.1514	26.76112	0.017746172	3.0979006999113734
TUS	24.78017	25.97612	0.0158201745	3.210043736548731
TUS	27.61291	25.21844	0.014095628999999998	3.3182834169836686
TUS	30.65718	24.48636	0.012553101	3.4228668926969346
TUS	33.92044	23.7783	0.011176706599999999	3.5240177825376837
TUS	37.41012	23.09284	0.0099482064	3.621941256053386
TUS	41.13353	22.42866	0.0088543339	3.7168236039910996
TUS	45.09786	21.78458	0.0078830338	3.8088347952719754
TUS	49.31027	21.1595	0.0070199242	3.8981323757838098
TUS	53.77776	20.55241	0.0062554264	3.984859998801845
TUS	58.50721	19.96238	0.005579334	4.069149994506665
TUS	63.50549	19.38854	0.004978743000000001	4.151126358854395
TUS	68.77926	18.83011	0.004439467000000001	4.230902246004689
TUS	74.33507	18.28635	0.003955656	4.308582845747792
TUS	80.17934	17.75657	0.003518841	4.38426587570131
TUS	86.31843	17.24013	0.0031245364999999995	4.458043132647309
TUS	92.75854	16.73643	0.0027674658	4.529999772720556
TUS	99.50565	16.24493	0.00244494	4.600214426471999
TUS	106.56576	15.76509	0.0021531366999999997	4.668762259385265
TUS	113.94467	15.29644	0.0018891535000000001	4.735712979696441
TUS	121.64796	14.83851	0.0016523185	4.801131299668454
TUS	129.68111	14.39088	0.0014391147999999999	4.865078436921942
TUS	138.0495	13.95314	0.001249168	4.927612316493472
TUS	146.75839	13.52491	0.0010801035000000002	4.988787629135274
TUS	155.81284	13.10584	0.0009316879	5.048655543391304
TUS	165.21762	12.69558	0.0008008418999999999	5.107263513994896
TUS	174.97771	12.29382	0.000686712	5.164658594382513
TUS	185.09763	11.90024	0.0005882204999999999	5.220883415607692
TUS	195.58168	11.51458	0.0005028588000000001	5.275978092682598
TUS	206.43442	11.13655	0.0004304335	5.329982783269801
TUS	217.65987	10.76589	0.0003680586	5.382933615005952
TUS	229.2619	10.40237	0.0003183517	5.4348650181863265
TUS	241.24434	10.04576	0.0002790438	5.4858102788039815
TUS	253.61107	9.69582	0.0002461144	5.535801873029934
TUS	266.36548	9.35234	0.00021680060000000003	5.584869350690496
TUS	279.51093	9.01514	0.00019092000000000002	5.633041397376169
TUS	293.05038	8.68402	0.0001678304	5.680344539628644
TUS	306.98709	8.35879	0.0001478205	5.726805694585718
TUS	321.32385	8.03928	0.0001302912	5.772449493058802
TUS	336.06342	7.72533	0.0001147068	5.817299892152164
TUS	351.20834	7.41677	0.00010094700000000001	5.861379608631622
TUS	366.76077	7.11346	8.935679999999999e-05	5.904709782645087
TUS	382.72296	6.81525	7.856640000000001e-05	5.9473113854060164
TUS	399.09717	6.52199	6.93718e-05	5.989204921074899
TUS	415.88504	6.23357	6.08814e-05	6.030408875916782
TUS	433.08844	5.94983	5.3868e-05	6.070941956569049
TUS	450.70871	5.67068	4.70764e-05	6.110821255003544
TUS	468.74762	5.39598	4.16551e-05	6.150064499938397
TUS	487.20569	5.12562	3.6404e-05	6.188686395309426
TUS	506.08499	4.8595	3.206199999999999e-05	6.226704619609897
TUS	525.38562	4.5975	2.82264e-05	6.26413250725374
TUS	545.10822	4.33954	2.45019e-05	6.300984343758407
TUS	565.25415	4.0855	2.1606e-05	6.337275453015249
TUS	585.8233	3.8353	1.87991e-05	6.373018208269763
TUS	606.81622	3.58885	1.64218e-05	6.408225977506052
TUS	628.23242	3.34606	1.4460600000000002e-05	6.442910193541137
TUS	650.07239	3.10684	1.25504e-05	6.47708372591936
TUS	672.33582	2.87112	1.06976e-05	6.510757947841483
TUS	695.02191	2.63882	9.552599999999999e-06	6.54394337024774
TUS	718.13068	2.40987	8.1175e-06	6.57665155805825
TUS	741.66187	2.18417	7.042199999999999e-06	6.608893438495587
TUS	765.61346	1.96169	5.9964e-06	6.640677420966437
TUS	789.98486	1.74233	5.2904e-06	6.672013780720462
TUS	814.77527	1.52604	4.601999999999999e-06	6.702912332885667
TUS	839.98346	1.31275	3.9337999999999995e-06	6.733382201167308
TUS	865.60748	1.10241	3.2824e-06	6.763431549459686
TUS	891.64661	0.89494	2.9430000000000005e-06	6.793069876951072
TUS	918.09808	0.6903	2.6127e-06	6.822304225872007
TUS	944.96027	0.48843	2.2912e-06	6.851142884281897
TUS	972.23187	0.28927	1.9782e-06	6.879594325394775
TUS	999.90997	0.09277	1.6727999999999999e-06	6.907665244929193
TUS	1027.99219	-0.10111	1.3755e-06	6.935362848709986
TUS	1056.47705	-0.29244	1.086e-06	6.962695114150979
TUS	1085.36096	-0.48125	1.0716e-06	6.989667892675814
TMS	0.00896	81.45132	0.00037340480000000003	-4.714985051995298
TMS	0.02483	74.31635	0.0007405199999999999	-3.6957026794620615
TMS	0.05432	68.83647	0.0012087954	-2.912862795731696
TMS	0.10261	64.38416	0.0017263363	-2.276819885108019
TMS	0.17531	60.63483	0.0022816332	-1.7411994436163543
TMS	0.27841	57.39705	0.0029841116	-1.2786604316267338
TMS	0.41822	54.54866	0.0039327168	-0.8717476691234834
TMS	0.6013	52.00706	0.0051924004	-0.5086613009366141
TMS	0.83449	49.71297	0.0067941220000000005	-0.18093451917553385
TMS	1.12479	47.62325	0.0087409792	0.11759635156532613
TMS	1.47943	45.70483	0.011235982500000002	0.3916568784573047
TMS	1.90573	43.93237	0.0145886051	0.6448651372752288
TMS	2.4112	42.28556	0.0188752056	0.880124548890094
TMS	3.00341	40.74819	0.0239444541	1.0997483098183325
TMS	3.69006	39.30693	0.0294622366	1.3056427180828423
TMS	4.47889	37.9508	0.034975500300000004	1.4993752478702242
TMS	5.37774	36.67055	0.039994694600000005	1.6822682115683043
TMS	6.39444	35.45842	0.044099422	1.8554288627836462
TMS	7.53689	34.30776	0.04702163499999999	2.019809630088517
TMS	8.81301	33.21282	0.048682864799999996	2.1762290388042733
TMS	10.2307	32.16868	0.049135868	2.325393003820028
TMS	11.79788	31.17099	0.0485202765	2.467919854313696
TMS	13.52244	30.21597	0.047058269699999995	2.604350527704239
TMS	15.41225	29.30029	0.0449678911	2.735162647758745
TMS	17.47516	28.42096	0.042464088	2.8607804440150115
TMS	19.71896	27.57536	0.0397192352	2.98158060944706
TMS	22.1514	26.76112	0.03687596319999999	3.0979006999113734
TMS	24.78017	25.97612	0.0340367778	3.210043736548731
TMS	27.61291	25.21844	0.0312722175	3.3182834169836686
TMS	30.65718	24.48636	0.028632585000000002	3.4228668926969346
TMS	33.92044	23.7783	0.026145971999999996	3.5240177825376837
TMS	37.41012	23.09284	0.0238221192	3.621941256053386
TMS	41.13353	22.42866	0.0216655154	3.7168236039910996
TMS	45.09786	21.78458	0.019668164800000002	3.8088347952719754
TMS	49.31027	21.1595	0.0178256278	3.8981323757838098
TMS	53.77776	20.55241	0.0161275116	3.984859998801845
TMS	58.50721	19.96238	0.014565767999999998	4.069149994506665
TMS	63.50549	19.38854	0.013130039999999999	4.151126358854395
TMS	68.77926	18.83011	0.011799491000000002	4.230902246004689
TMS	74.33507	18.28635	0.010570647400000003	4.308582845747792
TMS	80.17934	17.75657	0.009435873	4.38426587570131
TMS	86.31843	17.24013	0.0083901345	4.458043132647309
TMS	92.75854	16.73643	0.007429657799999999	4.529999772720556
TMS	99.50565	16.24493	0.006551052000000001	4.600214426471999
TMS	106.56576	15.76509	0.0057529862	4.668762259385265
TMS	113.94467	15.29644	0.005030905100000001	4.735712979696441
TMS	121.64796	14.83851	0.004382039200000001	4.801131299668454
TMS	129.68111	14.39088	0.0038020198999999997	4.865078436921942
TMS	138.0495	13.95314	0.0032880328	4.927612316493472
TMS	146.75839	13.52491	0.0028348935000000004	4.988787629135274
TMS	155.81284	13.10584	0.0024384991	5.048655543391304
TMS	165.21762	12.69558	0.002093439	5.107263513994896
TMS	174.97771	12.29382	0.001795448	5.164658594382513
TMS	185.09763	11.90024	0.0015387225	5.220883415607692
TMS	195.58168	11.51458	0.0013187772	5.275978092682598
TMS	206.43442	11.13655	0.0011314252	5.329982783269801
TMS	217.65987	10.76589	0.0009720522	5.382933615005952
TMS	229.2619	10.40237	0.0008424233999999998	5.4348650181863265
TMS	241.24434	10.04576	0.0007387344	5.4858102788039815
TMS	253.61107	9.69582	0.000651188	5.535801873029934
TMS	266.36548	9.35234	0.0005740841	5.584869350690496
TMS	279.51093	9.01514	0.0005064153	5.633041397376169
TMS	293.05038	8.68402	0.0004472352	5.680344539628644
TMS	306.98709	8.35879	0.0003946485	5.726805694585718
TMS	321.32385	8.03928	0.000348348	5.772449493058802
TMS	336.06342	7.72533	0.0003072186	5.817299892152164
TMS	351.20834	7.41677	0.00027094	5.861379608631622
TMS	366.76077	7.11346	0.000238428	5.904709782645087
TMS	382.72296	6.81525	0.00020993279999999997	5.9473113854060164
TMS	399.09717	6.52199	0.0001844376	5.989204921074899
TMS	415.88504	6.23357	0.00016139700000000003	6.030408875916782
TMS	433.08844	5.94983	0.000141504	6.070941956569049
TMS	450.70871	5.67068	0.0001234272	6.110821255003544
TMS	468.74762	5.39598	0.00010744679999999999	6.150064499938397
TMS	487.20569	5.12562	9.35008e-05	6.188686395309426
TMS	506.08499	4.8595	8.109799999999999e-05	6.226704619609897
TMS	525.38562	4.5975	7.0566e-05	6.26413250725374
TMS	545.10822	4.33954	6.10719e-05	6.300984343758407
TMS	565.25415	4.0855	5.29347e-05	6.337275453015249
TMS	585.8233	3.8353	4.57563e-05	6.373018208269763
TMS	606.81622	3.58885	3.94822e-05	6.408225977506052
TMS	628.23242	3.34606	3.4085700000000005e-05	6.442910193541137
TMS	650.07239	3.10684	2.9510399999999998e-05	6.47708372591936
TMS	672.33582	2.87112	2.5406800000000002e-05	6.510757947841483
TMS	695.02191	2.63882	2.20698e-05	6.54394337024774
TMS	718.13068	2.40987	1.91573e-05	6.57665155805825
TMS	741.66187	2.18417	1.6645199999999998e-05	6.608893438495587
TMS	765.61346	1.96169	1.45176e-05	6.640677420966437
TMS	789.98486	1.74233	1.2448e-05	6.672013780720462
TMS	814.77527	1.52604	1.10448e-05	6.702912332885667
TMS	839.98346	1.31275	9.6832e-06	6.733382201167308
TMS	865.60748	1.10241	8.3552e-06	6.763431549459686
TMS	891.64661	0.89494	7.3575e-06	6.793069876951072
TMS	918.09808	0.6903	6.3866e-06	6.822304225872007
TMS	944.96027	0.48843	5.4416e-06	6.851142884281897
TMS	972.23187	0.28927	4.8042000000000005e-06	6.879594325394775
TMS	999.90997	0.09277	4.181999999999999e-06	6.907665244929193
TMS	1027.99219	-0.10111	3.5762999999999995e-06	6.935362848709986
TMS	1056.47705	-0.29244	2.9865e-06	6.962695114150979
TMS	1085.36096	-0.48125	2.679e-06	6.989667892675814
TLS	994.9833463430429	0.15	0.0	6.902725999674846
TLS	959.4319786899952	0.44999999999999996	0.0	6.8663414204803574
TLS	925.1509028389636	0.75	0.0	6.82995686241112
TLS	892.0947731108787	1.05	0.0	6.793572374818254
TLS	860.2197477135538	1.35	0.0	6.757187877204881
TLS	829.4835833002478	1.65	0.0	6.720803318355989
TLS	799.6143358929977	1.9500000000000002	0.0	6.684129531296188
TLS	770.1520527576358	2.25	0.0	6.646587966466688
TLS	741.3462857969947	2.55	0.0	6.608467838398196
TLS	713.6179219197065	2.85	0.0	6.570347695748223
TLS	686.9266199982864	3.15	0.0	6.532227474287948
TLS	661.2336882519145	3.45	0.0	6.494107314818213
TLS	636.5017803796853	3.75	0.0	6.455987215133668
TLS	612.3045126310354	4.05	0.0	6.417229728424145
TLS	588.4642635712211	4.35	0.0	6.377516200253665
TLS	565.3720396666253	4.65	0.0	6.3374839917314585
TLS	543.1859840135788	4.949999999999999	0.0	6.297451773285633
TLS	521.8705545034709	5.25	0.0	6.257419577252136
TLS	501.3916073064048	5.550000000000001	0.0	6.217387447064766
TLS	481.7162478420259	5.85	0.0	6.177355243277052
TLS	462.32394113218913	6.15	1.4999999999999992e-06	6.136265816657798
TLS	443.24352863661767	6.449999999999999	2.9999999999999984e-06	6.094119345043154
TLS	424.95059014247767	6.75	4.500000000000011e-06	6.051972903677587
TLS	407.41258422817504	7.050000000000001	7.499999999999996e-06	6.009826392437333
TLS	390.59836767550644	7.35	1.0499999999999994e-05	5.967679839415686
TLS	374.47804649008475	7.65	1.6499999999999988e-05	5.925533180384758
TLS	358.91603228163285	7.949999999999999	2.8499999999999985e-05	5.883088467765035
TLS	343.693217103946	8.25	4.650000000000011e-05	5.839749448729268
TLS	328.9197805113885	8.55	7.499999999999974e-05	5.795813892801574
TLS	314.7813429031808	8.85	0.00012000000000000027	5.751878248278599
TLS	301.2506575901535	9.15	0.00018750000000000044	5.707942667674361
TLS	288.3015825424827	9.45	0.000287999999999999	5.664007093850528
TLS	275.90912271240677	9.75	0.00043650000000000107	5.620071545962594
TLS	263.7491960441017	10.05	0.0006494999999999976	5.574998636611609
TLS	251.69536415708956	10.35	0.0009450000000000023	5.528219483843285
TLS	240.05587771458553	10.65	0.0013455000000000032	5.480871720053507
TLS	228.95463673138406	10.95	0.0018794999999999932	5.433523891055202
TLS	218.36675553801686	11.25	0.0025755000000000057	5.3861760140518555
TLS	208.26853459562724	11.55	0.0034634999999999874	5.338828278746214
TLS	198.63728411604907	11.85	0.00457650000000001	5.291480468714423
TLS	189.4735748778704	12.15	0.0058980000000000135	5.244249568244133
TLS	180.75369367849714	12.45	0.007414499999999974	5.197135296119134
TLS	172.435102402904	12.75	0.009138000000000021	5.150020947729505
TLS	164.49940536913795	13.05	0.011048999999999962	5.102906955421616
TLS	156.92890473357673	13.35	0.013116000000000032	5.055792866695214
TLS	149.70675877825278	13.65	0.015298500000000036	5.008678439225729
TLS	142.81753324049532	13.95	0.017549999999999937	4.961567824164602
TLS	136.2468800226266	14.25	0.019815000000000048	4.9144685343646675
TLS	129.97946662304008	14.55	0.02203649999999992	4.867376488926779
TLS	124.00037540088331	14.85	0.02415900000000006	4.8202845930269325
TLS	118.29630502395244	15.15	0.02613150000000006	4.773192536548558
TLS	112.85461493691786	15.45	0.0279074999999999	4.726100396861753
TLS	107.66325297667724	15.75	0.029448000000000068	4.679008327952925
TLS	102.71236583605695	16.05	0.03072899999999989	4.631932517047929
TLS	97.99154061091193	16.35	0.03173250000000008	4.5848811546479435
TLS	93.48843684568698	16.65	0.03244800000000008	4.537837758547259
TLS	89.19227507962785	16.950000000000003	0.03287700000000007	4.490794433589448
TLS	85.0935597417337	17.25	0.03302999999999969	4.443751354005018
TLS	81.1831906669108	17.549999999999997	0.032920500000000075	4.39670821424655
TLS	77.45252369548717	17.85	0.03257100000000008	4.3496651511672155
TLS	73.89397318861668	18.15	0.03200700000000008	4.302631271023834
TLS	70.49956225282538	18.450000000000003	0.031255500000000075	4.255606500619164
TLS	67.26110743609563	18.75	0.030344999999999712	4.2085821711794855
TLS	64.17141145105037	19.049999999999997	0.029302500000000068	4.161557807017649
TLS	61.22362593133471	19.35	0.028155000000000062	4.114533159651876
TLS	58.4112537830682	19.65	0.026929500000000064	4.067508573034448
TLS	55.73019437504233	19.950000000000003	0.025636500000000062	4.020522089374436
TLS	53.17834453910727	20.25	0.02426849999999977	3.973651255941613
TLS	50.7472591557416	20.549999999999997	0.022861500000000052	3.926857609680061
TLS	48.427243345146145	20.85	0.02146350000000005	3.88006253439755
TLS	46.213300418602444	21.15	0.02008950000000005	3.8332676445044758
TLS	44.10062906218004	21.450000000000003	0.018750000000000044	3.786474046799591
TLS	42.08453032932646	21.75	0.017455499999999836	3.7396802225519954
TLS	40.16659573177692	22.049999999999997	0.016218000000000038	3.693035698247188
TLS	38.344654003915586	22.35	0.015042000000000036	3.6466151179375053
TLS	36.60812156448347	22.65	0.013924500000000032	3.6002701164599555
TLS	34.95026622387874	22.950000000000003	0.01286700000000003	3.5539260859291697
TLS	33.36744047825663	23.25	0.011872499999999887	3.507580588540697
TLS	31.856296904379832	23.549999999999997	0.010938000000000026	3.46123506748119
TLS	30.413634643034694	23.85	0.010063500000000026	3.4148910158570915
TLS	29.042750981957617	24.15	0.009252000000000022	3.3687689162535825
TLS	27.739794006444956	24.450000000000003	0.00850050000000002	3.322867988991953
TLS	26.495271439258744	24.75	0.0078014999999999265	3.276966280816147
TLS	25.306584890893514	25.049999999999997	0.007153500000000017	3.2310646342358305
TLS	24.17123370289568	25.35	0.006555000000000016	3.185163236147372
TLS	23.086819538429285	25.65	0.006001500000000015	3.1392618719314833
TLS	22.052678878086446	25.950000000000003	0.005491500000000014	3.093434085583093
TLS	21.069404681195905	26.25	0.0050234999999999525	3.047821973083567
TLS	20.132898010967022	26.549999999999997	0.004596000000000011	3.0023551940670647
TLS	19.238028231604186	26.85	0.00420300000000001	2.956888957220988
TLS	18.382899399169865	27.15	0.0038400000000000088	2.911420851993233
TLS	17.565811074356912	27.450000000000003	0.003507000000000008	2.86595446024848
TLS	16.785062817874703	27.75	0.0032009999999999695	2.820489372925722
TLS	16.04135805285824	28.049999999999997	0.0029220000000000066	2.7751702654913983
TLS	15.333912636701692	28.35	0.0026685000000000064	2.7300668877617724
TLS	14.658734836267415	28.65	0.0024360000000000054	2.6850363923433767
TLS	14.013297688980991	28.950000000000003	0.002224500000000005	2.640006713734717
TLS	13.396254230194351	29.25	0.0020309999999999807	2.594975132819535
TLS	12.806404155733956	29.549999999999997	0.0018525000000000043	2.549945370471633
TLS	12.242547161436624	29.85	0.0016890000000000039	2.504917356858643
TLS	11.709311294862736	30.15	0.0015390000000000037	2.460384362460983
TLS	11.204884509444975	30.450000000000003	0.0014010000000000036	2.4163498001444372
TLS	10.722200885545835	30.75	0.0012734999999999882	2.372316441057648
TLS	10.260313495697876	31.049999999999997	0.0011580000000000028	2.32828339441207
TLS	9.818319919925202	31.35	0.0010545000000000025	2.2842500201452327
TLS	9.395322141895933	31.65	0.0009585000000000022	2.2402119209306925
TLS	8.990571080860214	31.950000000000003	0.000871500000000002	2.1961763704771116
TLS	8.603264340934778	32.25	0.0007934999999999925	2.152141705766575
TLS	8.232655043180173	32.55	0.0007215000000000102	2.1081085681527094
TLS	7.877989702963565	32.85	0.0006554999999999938	2.064072757485606
TLS	7.538572554535771	33.15	0.0005954999999999943	2.0200328477226916
TLS	7.213801250381105	33.45	0.0005415000000000077	1.9759960315585894
TLS	6.903026733976915	33.75	0.0004934999999999954	1.9319599725194188
TLS	6.605648859877429	34.05	0.0004485000000000064	1.8879251708294396
TLS	6.321118595628466	34.35	0.0004064999999999961	1.8438961854765443
TLS	6.048833594173344	34.65	0.0003689999999999965	1.7998654591040166
TLS	5.790546655541255	34.95	0.00033600000000000475	1.7562267008659025
TLS	5.549998305405146	35.25	0.00030749999999999707	1.7137976224258904
TLS	5.323747117397669	35.55	0.000280500000000004	1.672177400794265
TLS	5.10674481054223	35.85	0.0002549999999999976	1.630562177852758
TLS	4.898589217315532	36.15	0.0002309999999999978	1.588947248827583
TLS	4.69888233200194	36.45	0.000210000000000003	1.54732467873499
TLS	4.507324089745489	36.75	0.00019199999999999816	1.5057036492096674
TLS	4.323563374116308	37.05	0.0001755000000000025	1.464079917369508
TLS	4.147302201431673	37.35	0.00016049999999999848	1.4224580509100486
TLS	3.9782384254843253	37.65	0.00014549999999999863	1.3808391146548757
TLS	3.81602301093691	37.95	0.00013200000000000188	1.3392087836875943
TLS	3.660457995934389	38.25	0.00012149999999999885	1.2975882750856802
TLS	3.5112391530626335	38.55	0.00011100000000000157	1.2559690102361396
TLS	3.368070579723649	38.85	0.00010049999999999905	1.2143400521354621
TLS	3.2307501512806587	39.15	9.149999999999915e-05	1.1727143552484072
TLS	3.099079905391275	39.45	8.250000000000117e-05	1.1311052627233724
TLS	2.9727556155863195	39.75	7.499999999999929e-05	1.0894893393544782
TLS	2.853726800168509	40.05	6.900000000000099e-05	1.048625789233907
TLS	2.7426704194999436	40.35	6.29999999999994e-05	1.0089320514371523
TLS	2.6369402875302277	40.65	5.699999999999946e-05	0.9696192630230837
TLS	2.5352599551130846	40.95	5.100000000000073e-05	0.9302961781813184
TLS	2.4374784101607956	41.25	4.649999999999956e-05	0.8909640664807084
TLS	2.343497599742743	41.55	4.350000000000062e-05	0.8516445141610863
TLS	2.253164545700114	41.85	4.049999999999961e-05	0.8123356928267995
TLS	2.166281175194024	42.15	3.7499999999999644e-05	0.7730119532627739
TLS	2.082747469089808	42.45	3.450000000000049e-05	0.7336879206950013
TLS	2.0024124150633904	42.75	3.14999999999997e-05	0.6943526612077922
TLS	1.9251779606052009	43.05	2.8500000000000408e-05	0.6550184105344176
TLS	1.8509421195704636	43.35	2.549999999999976e-05	0.6156947632863845
TLS	1.7796068386022796	43.65	2.2499999999999788e-05	0.5763924627173042
TLS	1.7110191407462396	43.95	2.1000000000000297e-05	0.5370891817243041
TLS	1.645031944978577	44.25	1.9499999999999813e-05	0.4977598034686448
TLS	1.5815942589678302	44.55	1.8000000000000255e-05	0.4584333629788544
TLS	1.520606063383939	44.85	1.6499999999999845e-05	0.41910898129861923
TLS	1.4632925544811606	45.15	1.4999999999999858e-05	0.3806890709335187
TLS	1.4094018305650096	45.45	1.3500000000000193e-05	0.34316538073568975
TLS	1.3575114585151757	45.75	1.1999999999999887e-05	0.30565321368548637
TLS	1.3075195447869985	46.05	1.2000000000000171e-05	0.26813186505707104
TLS	1.259378894534921	46.35	1.1999999999999887e-05	0.23061865858280584
TLS	1.2129857377562194	46.65	1.0499999999999901e-05	0.19308487206609465
TLS	1.1682947573279614	46.95	9.000000000000127e-06	0.15554521329441792
TLS	1.1253021994113404	47.25	8.999999999999916e-06	0.11805162128300381
TLS	1.083858976066536	47.55	9.000000000000127e-06	0.08052779867467219
TLS	1.0439160167369788	47.85	7.499999999999929e-06	0.04297904248614981
TLS	1.0054733213765545	48.15	5.999999999999943e-06	0.0054583971849410514
TLS	0.9684799430034678	48.45	6.000000000000086e-06	-0.03202750569029413
TLS	0.9328358644477601	48.75	5.999999999999943e-06	-0.06952601596061248
TLS	0.8984410665146602	49.05	6.000000000000086e-06	-0.10709416587836368
TLS	0.8653483749334715	49.35	5.999999999999943e-06	-0.1446231075426646
TLS	0.8335030893763982	49.65	4.499999999999958e-06	-0.18211787028778173
TLS	0.8027579959115948	49.95	3.000000000000043e-06	-0.21970198541236075
TLS	0.7730621449793024	50.25	2.9999999999999717e-06	-0.25739583908633507
TLS	0.7444174232243628	50.55	3.000000000000043e-06	-0.29515334875936067
TLS	0.716872896683924	50.85	2.9999999999999717e-06	-0.3328567251095382
TLS	0.6903266618058438	51.15	2.9999999999999717e-06	-0.3705903705130797
TLS	0.6647315397963302	51.45	3.000000000000043e-06	-0.40837201938927614
TLS	0.6400856427072864	51.75	2.9999999999999717e-06	-0.44615329485094446
TLS	0.6163908581411636	52.05	3.000000000000043e-06	-0.48387400669553515
TLS	0.5935943480189143	52.35	2.9999999999999717e-06	-0.5215591087057749
TLS	0.5715979793526217	52.65	2.9999999999999717e-06	-0.5593193680050634
TLS	0.5504017532675565	52.95	3.000000000000043e-06	-0.5971068069255685
TLS	0.530005669780994	53.25	2.9999999999999717e-06	-0.6348675747932009
TLS	0.5103587757646576	53.55	3.000000000000043e-06	-0.6726413186996791
TLS	0.49146295892976516	53.85	2.9999999999999717e-06	-0.7103687055517295
TLS	0.47326538009873487	54.15	2.9999999999999717e-06	-0.7480989905328057
TLS	0.4557188607025169	54.45	1.5000000000000214e-06	-0.7858791931498241
TLS	0.43882151269052433	54.75	0.0	-0.8236625255965611
TLS	0.4223203996967232	55.05	0.0	-0.8619910120362637
TLS	0.40607021560316386	55.35	0.0	-0.9012291894982594
TLS	0.39027305825537073	55.65	0.0	-0.9409086354759251
TLS	0.37507601896149	55.95	0.0	-0.9806265563254476
TLS	0.3604790978683786	56.25	0.0	-1.0203213048857256
TLS	0.3464822939199058	56.55	0.0	-1.05992356145607
TLS	0.3330346078112604	56.85	0.0	-1.099508867040625
TLS	0.3200870194181576	57.15	0.0	-1.139162384474428
TLS	0.3076395293196243	57.45	0.0	-1.1788265407657705
TLS	0.2956411338092181	57.75	0.0	-1.2186089459719456
TLS	0.28414482222979187	58.05	0.0	-1.2582712333659931
TLS	0.27309562427838346	58.35	0.0	-1.297933273046131
TLS	0.2624484901842645	58.65	0.0	-1.3377004440751343
TLS	0.2522504509411232	58.95	0.0	-1.3773328320746026
TLS	0.2424524901913775	59.25	0.0	-1.4169495045353777
TLS	0.2330546073348476	59.55	0.0	-1.4564824866319332
TLS	0.22400580349624874	59.85	0.0	-1.4960833189973195
TLS	0.21505292371879067	60.15	0.0	-1.5368711243145117
TLS	0.20620412217024184	60.45	0.0	-1.5788887164728034
TLS	0.19775750301821673	60.75	0.0	-1.620713731116266
TLS	0.18965782346109533	61.05	0.0	-1.6625337595963319
TLS	0.1818603035299348	61.35	0.0	-1.7045164496549987
TLS	0.174411811526628	61.65	0.0	-1.7463360431570942
TLS	0.16726338511461497	61.95	0.0	-1.7881855525954178
TLS	0.16041502423401618	62.25	0.0	-1.8299909206418647
TLS	0.15381566890274867	62.55	0.0	-1.8720003486684527
TLS	0.14751847341943314	62.85	0.0	-1.9138018675229969
TLS	0.14146819430529253	63.15	0.0	-1.9556803623921968
TLS	0.13567110967335674	63.45	0.0	-1.9975216333088408
TLS	0.13012094374081365	63.75	0.0	-2.039290924553506
TLS	0.12477291372729904	64.05	0.0	-2.081259884044358
TLS	0.11967389021837638	64.35	0.0	-2.1229848170419334
TLS	0.11477491015025891	64.65	0.0	-2.1647823716808854
TLS	0.11002490627126205	64.94999999999999	0.0	-2.2070485181711703
TLS	0.10532378648719387	65.25	0.0	-2.2507159927861475
TLS	0.1007759892037781	65.55000000000001	0.0	-2.294855154063024
TLS	0.09642603382904431	65.85	0.0	-2.3389790533581363
TLS	0.09222721940945637	66.15	0.0	-2.383499970628142
TLS	0.08822845346032085	66.44999999999999	0.0	-2.427825766403157
TLS	0.08437861103383963	66.75	0.0	-2.472441333267128
TLS	0.08073103492461868	67.05000000000001	0.0	-2.5166322060783086
TLS	0.0772301754497554	67.35	0.0	-2.5609650246211366
TLS	0.07388267726605473	67.65	0.0	-2.605276886272288
TLS	0.07068189301369905	67.94999999999999	0.0	-2.6495658490129657
TLS	0.06758335593916596	68.25	0.0	-2.6943935401665047
TLS	0.06468485139505231	68.55000000000001	0.0	-2.7382282409782515
TLS	0.061884165987754904	68.85	0.0	-2.782490931888674
TLS	0.05918572463018426	69.15	0.0	-2.8270749041742644
TLS	0.056636207500149596	69.44999999999999	0.0	-2.871106789816043
TLS	0.05418671423882426	69.75	0.0	-2.915319525329457
TLS	0.051786098520742035	70.05000000000001	0.0	-2.960633534059366
TLS	0.04943662609847075	70.35	0.0	-3.0070637105061637
TLS	0.047187180462494274	70.65	0.0	-3.053633023651572
TLS	0.045037761933737354	70.94999999999999	0.0	-3.1002539870217047
TLS	0.04293716339023807	71.25	0.0	-3.1480175485589603
TLS	0.040938978980917445	71.55000000000001	0.0	-3.1956726384611227
TLS	0.03908964057138414	71.85	0.0	-3.2418977941189038
TLS	0.037289140510341615	72.15	0.0	-3.289053133854525
TLS	0.035591010100866766	72.44999999999999	0.0	-3.335662198270575
TLS	0.03399058693226701	72.75	0.0	-3.381671647630701
TLS	0.032390121950989934	73.05000000000001	0.0	-3.4299017807244825
TLS	0.03089207017990216	73.35	0.0	-3.4772557564952917
TLS	0.029491693745866823	73.65	0.0	-3.523646623220775
TLS	0.028142494558940575	73.94999999999999	0.0	-3.5704745830749243
TLS	0.0268421310629391	74.25	0.0	-3.6177825712623486
TLS	0.02559296778413946	74.55000000000001	0.0	-3.665437661164511
TLS	0.024443813123160633	74.85	0.0	-3.711378137079304
TLS	0.023292273396987258	75.15	0.0	-3.7596335872697257
TLS	0.02214317050469513	75.44999999999999	0.0	-3.8102261593933986
TLS	0.02109407499749634	75.75	0.0	-3.8587630837393094
TLS	0.02009378013217026	76.05000000000001	0.0	-3.9073449579661332
TLS	0.01914471206364828	76.35	0.0	-3.955728733933631
TLS	0.018244451211258717	76.65	0.0	-4.003894288402847
TLS	0.01734416328336424	76.94999999999999	0.0	-4.054499239368603
TLS	0.01649515080258437	77.25	0.0	-4.104688832022415
TLS	0.015694903631433995	77.55000000000001	0.0	-4.1544192287877335
TLS	0.014945902448497379	77.85	0.0	-4.203318100425797
TLS	0.014245701105947715	78.15	0.0	-4.251300094556669
TLS	0.013545478950557632	78.44999999999999	0.0	-4.301702444117652
TLS	0.01289651115612281	78.75	0.0	-4.350798457207258
TLS	0.012296340919151516	79.05000000000001	0.0	-4.398453547109421
TLS	0.011696153213770757	79.35	0.0	-4.448495276387912
TLS	0.011147196957082984	79.65	0.0	-4.496567206664363
TLS	0.010595753866525967	79.94999999999999	0.0	-4.547301936746793
TLS	0.01004689006608513	80.25	0.0	-4.600492138526079
TLS	0.009546727187890102	80.55000000000001	0.0	-4.651556886064268
TLS	0.009097801932335085	80.85	0.0	-4.699722440533485
TLS	0.008646386528486913	81.15	0.0	-4.750613787688456
TLS	0.008197560612767683	81.44999999999999	0.0	-4.8039186552175845
TLS	0.007797435475847171	81.75	0.0	-4.853960384496077
TLS	0.007397296803562775	82.05000000000001	0.0	-4.906640642324989
TLS	0.006997142273814361	82.35	0.0	-4.962253459880102
TLS	0.006648308055437864	82.65	0.0	-5.013392884440311
TLS	0.006348228099241556	82.94999999999999	0.0	-5.059579544505818
TLS	0.006048140210014977	83.25	0.0	-5.108004457500777
TLS	0.005748043145279971	83.55000000000001	0.0	-5.158895804655748
TLS	0.005447935388750497	83.85	0.0	-5.212518569832547
TLS	0.0051478150704935026	84.15	0.0	-5.269182912486048
TLS	0.004898979485566357	84.44999999999999	0.0	-5.318728363808164
TLS	0.004647580015448899	84.75	0.0	-5.3714086216370776
TLS	0.004398863489584553	85.05000000000001	0.0	-5.426409069244242
TLS	0.004198809355043404	85.35	0.0	-5.472954280777247
TLS	0.003998749804626441	85.65	0.0	-5.521773515559206
TLS	0.0037986839826445167	85.94999999999999	0.0	-5.573100592589247
TLS	0.0035986108430893175	86.25	0.0	-5.627207384909363
TLS	0.0033985290935932867	86.55000000000001	0.0	-5.684412560498235
TLS	0.003198437118343896	86.85	0.0	-5.745092989000369
TLS	0.0030495901363953807	87.15	0.0	-5.792748078902532
TLS	0.002898275349237889	87.44999999999999	0.0	-5.843639426057503
TLS	0.0027495454169735047	87.75	0.0	-5.896319683886416
TLS	0.0025980762113533163	88.05000000000001	0.0	-5.952984026539918
TLS	0.002449489742783178	88.35	0.0	-6.01187554436811
TLS	0.0023494680248941457	88.65	0.0	-6.053566348837635
TLS	0.0022494443758403985	88.94999999999999	0.0	-6.09707203733245
TLS	0.0020976176963403044	89.25	0.0	-6.166953008520029
TLS	0.0019493588689617923	89.55000000000001	0.0	-6.240254745615967
